# Supplementary material for: N-Cyclo­hexyl-N-{[3-(4,6-dimeth­oxy­pyrimidin-2-yl­oxy)pyridin-2-yl]meth­yl}4,6-dimeth­oxy­pyrimidin-2-amine
Source: Acta Crystallogr Sect E Struct Rep Online. 2012 Mar 31;68(Pt 4):o1272. doi: 10.1107/S1600536812013104 (PMC3344196; doi:10.1107/S1600536812013104)
Supplement: Supplementary file 2 [file e-68-o1272-Isup2.hkl]

# 
# h,k,l, Fc-squared, Fo-squared, sigma(Fo-squared) and status flag 
# 
data_I
_shelx_title ' X in P-1' 
_shelx_refln_list_code          4 
_shelx_F_calc_maximum      142.06 
_exptl_crystal_F_000       512.00 
_reflns_d_resolution_high  0.8287 
 
loop_ 
 _symmetry_equiv_pos_as_xyz 
 'x, y, z' 
 '-x, -y, -z' 
 
_cell_length_a     7.0260 
_cell_length_b    10.6240 
_cell_length_c    17.0840 
_cell_angle_alpha  72.950 
_cell_angle_beta   84.180 
_cell_angle_gamma  79.560 
 
_shelx_F_squared_multiplier     1.000 
 
loop_ 
 _refln_index_h 
 _refln_index_k 
 _refln_index_l 
 _refln_F_squared_calc 
 _refln_F_squared_meas 
 _refln_F_squared_sigma 
 _refln_observed_status 
   1   0   0      145.02      142.68      4.66 o 
   2   0   0     1139.60     1176.71     16.02 o 
   3   0   0      331.83      307.54     12.98 o 
   4   0   0       78.91       65.15      9.88 o 
   5   0   0       39.31       35.66      9.69 o 
   6   0   0        0.77        4.30      9.55 o 
   7   0   0        1.89        2.07      9.49 o 
   8   0   0        9.95       43.56     11.71 o 
  -8   1   0       31.40       25.36      8.80 o 
  -7   1   0       12.24       13.36      6.27 o 
  -6   1   0       34.94       33.43      5.89 o 
  -5   1   0       27.37       20.24      5.19 o 
  -4   1   0       59.13       58.92      4.96 o 
  -3   1   0        9.25        8.02      2.13 o 
  -2   1   0      159.27      126.37      4.85 o 
  -1   1   0      469.27      464.26      6.23 o 
   0   1   0      534.83      661.34      4.21 o 
   1   1   0      437.14      467.30      6.26 o 
   2   1   0    20182.16    19451.27    216.46 o 
   3   1   0      188.85      172.20      7.57 o 
   4   1   0      491.32      540.75     15.49 o 
   5   1   0      133.42      132.79      9.96 o 
   6   1   0       22.91       22.33      8.03 o 
   7   1   0        5.34        8.88      8.34 o 
   8   1   0        2.20       15.97      8.10 o 
  -7   2   0       34.84       37.50      7.72 o 
  -6   2   0        7.50       14.36      5.54 o 
  -5   2   0        4.16        0.79      4.38 o 
  -4   2   0      107.64      101.66      6.48 o 
  -3   2   0       25.76       25.34      3.44 o 
  -2   2   0      229.19      216.34      6.54 o 
  -1   2   0     1311.46     1501.66     12.95 o 
   0   2   0     2349.56     2454.72     78.76 o 
   1   2   0     2004.16     1927.92     13.91 o 
   2   2   0     1935.86     1921.93     16.98 o 
   3   2   0      143.00      142.66      6.35 o 
   4   2   0       33.68       31.55      4.89 o 
   5   2   0       33.50       32.23      6.17 o 
   6   2   0      114.40      118.05     10.77 o 
   7   2   0       13.12       14.20      7.82 o 
   8   2   0        0.31        7.15      7.98 o 
  -7   3   0        0.75        6.89      6.89 o 
  -6   3   0       35.24       38.24      7.19 o 
  -5   3   0      128.96      122.31      9.67 o 
  -4   3   0       10.58       17.54      3.97 o 
  -3   3   0       42.22       54.44      4.54 o 
  -2   3   0        0.04        0.97      1.72 o 
  -1   3   0       23.63       23.27      2.49 o 
   0   3   0      222.21      230.19     13.03 o 
   1   3   0        5.70        3.59      2.18 o 
   2   3   0      128.60      115.92      5.39 o 
   3   3   0      200.22      188.22      9.02 o 
   4   3   0      112.79      134.93      7.14 o 
   5   3   0       15.20       19.35      5.45 o 
   6   3   0        0.12        1.41      5.29 o 
   7   3   0       13.29        3.86      6.79 o 
   8   3   0        9.56       22.65      7.86 o 
  -7   4   0        0.17        7.89      6.64 o 
  -6   4   0        0.80        3.96      5.91 o 
  -5   4   0        0.11        2.83      5.60 o 
  -4   4   0       65.60       75.83      7.18 o 
  -3   4   0      153.56      177.92      8.24 o 
  -2   4   0       74.95       84.12      5.59 o 
  -1   4   0        0.50        0.97      1.82 o 
   0   4   0      272.98      197.51     11.56 o 
   1   4   0       52.14       49.48      3.75 o 
   2   4   0        2.04        5.15      2.37 o 
   3   4   0       30.00       31.79      3.93 o 
   4   4   0       59.27       58.22      6.39 o 
   5   4   0       17.16       17.90      4.93 o 
   6   4   0       17.80       17.14      6.69 o 
   7   4   0       16.31       21.10      7.29 o 
   8   4   0        0.01        4.71      6.15 o 
  -7   5   0        0.22        7.40      7.40 o 
  -6   5   0        0.07        9.67      5.09 o 
  -5   5   0        0.63        3.04      5.76 o 
  -4   5   0       20.34       25.24      6.00 o 
  -3   5   0        0.49        3.72      3.79 o 
  -2   5   0      102.14      103.56      6.74 o 
  -1   5   0       11.13       12.69      2.71 o 
   0   5   0      524.89      584.22     39.30 o 
   1   5   0      371.55      384.11     10.24 o 
   2   5   0      134.91      141.06      6.88 o 
   3   5   0      417.84      391.85     11.74 o 
   4   5   0       14.78       13.60      3.80 o 
   5   5   0       52.41       54.92      6.59 o 
   6   5   0       20.57       18.56      6.67 o 
   7   5   0       59.10       40.58      9.93 o 
   8   5   0        8.09        9.12      6.19 o 
  -6   6   0       34.97       36.50      9.44 o 
  -5   6   0       13.59        7.84      6.04 o 
  -4   6   0       47.29       52.91      8.01 o 
  -3   6   0      465.93      492.06     16.54 o 
  -2   6   0      106.81       83.72      7.35 o 
  -1   6   0      319.88      328.42     11.45 o 
   0   6   0        0.49        3.55      4.82 o 
   1   6   0       88.88       98.18      6.39 o 
   2   6   0      338.41      331.71     11.40 o 
   3   6   0      351.93      350.44     12.48 o 
   4   6   0        5.85        8.18      4.76 o 
   5   6   0      105.64      126.04      8.65 o 
   6   6   0        1.17        3.42      5.42 o 
   7   6   0        0.52       16.69      5.62 o 
  -6   7   0       65.78       73.40     11.47 o 
  -5   7   0       28.78       26.48      8.88 o 
  -4   7   0       47.72       62.48      8.92 o 
  -3   7   0        2.03        0.94      5.80 o 
  -2   7   0      102.26       97.83      8.38 o 
  -1   7   0      150.82      152.83      8.92 o 
   0   7   0        7.32        6.91      3.87 o 
   1   7   0        1.17       11.98      3.83 o 
   2   7   0        0.03        4.17      3.74 o 
   3   7   0       55.25       59.55      6.36 o 
   4   7   0        3.25        5.87      4.82 o 
   5   7   0       28.12       30.34      6.74 o 
   6   7   0        2.69        2.05      5.95 o 
   7   7   0       36.99       23.38      8.27 o 
  -5   8   0        4.48        6.43      6.97 o 
  -4   8   0       13.35        9.84      9.27 o 
  -3   8   0        0.51        2.05      6.80 o 
  -2   8   0       72.50       64.49      8.07 o 
  -1   8   0      245.09      243.65     12.22 o 
   0   8   0      317.63      283.57     36.66 o 
   1   8   0        8.09        7.58      4.99 o 
   2   8   0        0.96        5.35      4.41 o 
   3   8   0       40.72       41.08      6.48 o 
   4   8   0        0.55       11.32      6.31 o 
   5   8   0        2.24        5.65      5.47 o 
   6   8   0        0.69        2.76      6.75 o 
   7   8   0        0.99        2.33      7.41 o 
  -4   9   0        3.90       14.93      5.72 o 
  -3   9   0        0.15        6.81      6.81 o 
  -2   9   0        1.53        6.71      5.23 o 
  -1   9   0      146.81      137.82     10.73 o 
   0   9   0      167.13      151.83     35.09 o 
   1   9   0      119.57      127.13     10.46 o 
   2   9   0      110.56      119.62      9.86 o 
   3   9   0        7.80        6.04      7.06 o 
   4   9   0        9.86        8.98      6.48 o 
   5   9   0       23.23       39.19      7.49 o 
   6   9   0        1.13        6.90      6.90 o 
  -3  10   0        0.03        6.29      6.29 o 
  -2  10   0       18.29       24.84      8.03 o 
  -1  10   0       18.70       12.00      8.16 o 
   0  10   0       66.14       61.33     11.01 o 
   1  10   0       78.15       73.60     10.24 o 
   2  10   0       26.23       43.76      9.00 o 
   3  10   0       28.71       37.53      8.70 o 
   4  10   0       24.67       33.53      8.05 o 
   5  10   0       31.11       37.02      8.54 o 
  -2  11   0        0.13        0.64      6.69 o 
  -1  11   0        2.55        3.02      6.41 o 
   0  11   0        2.26        2.59      9.10 o 
   1  11   0        0.68        4.25      6.80 o 
   2  11   0        0.19        5.62      6.91 o 
   3  11   0       21.06       26.52      8.76 o 
   4  11   0       17.91        8.30      9.58 o 
   0  12   0        0.00        5.00      5.54 o 
   1  12   0       12.82       11.75      8.01 o 
   2  12   0        2.10        6.81      7.37 o 
  -2 -12   1        0.20        5.01      5.86 o 
  -1 -12   1        0.78        0.56      6.14 o 
  -4 -11   1       48.14       56.39      9.63 o 
  -3 -11   1        8.01        6.82      6.99 o 
  -2 -11   1       13.71       13.87      7.06 o 
  -1 -11   1        3.56        3.66      6.36 o 
   0 -11   1        0.55        6.04      7.68 o 
   1 -11   1        1.72        6.63      7.38 o 
   2 -11   1        0.01        0.00      7.31 o 
  -5 -10   1        9.92        8.59      8.27 o 
  -4 -10   1       51.58       56.97     10.09 o 
  -3 -10   1      157.93      164.69     12.25 o 
  -2 -10   1      242.02      222.47     13.09 o 
  -1 -10   1       90.37       91.45      9.51 o 
   0 -10   1        7.85        6.93      5.19 o 
   1 -10   1       17.85       21.42      6.54 o 
   2 -10   1        0.96        1.74      6.22 o 
   3 -10   1        1.32        8.19      6.41 o 
  -6  -9   1        5.34       21.44      7.24 o 
  -5  -9   1        0.78        1.86      6.67 o 
  -4  -9   1       17.01       15.55      7.19 o 
  -3  -9   1       81.28       85.21      9.81 o 
  -2  -9   1      267.76      240.34     13.24 o 
  -1  -9   1      320.18      333.15     14.03 o 
   0  -9   1      215.28      211.82     24.10 o 
   1  -9   1        1.45        1.46      6.67 o 
   2  -9   1        1.75        7.92      5.59 o 
   3  -9   1        2.25        2.87      6.67 o 
   4  -9   1        0.30        7.49      7.49 o 
  -7  -8   1        0.10        6.26      8.24 o 
  -6  -8   1        5.32        1.42      7.79 o 
  -5  -8   1        2.72        4.21      6.08 o 
  -4  -8   1       25.41       28.66      6.81 o 
  -3  -8   1        0.20        1.75      4.19 o 
  -2  -8   1       18.04       20.57      5.81 o 
  -1  -8   1       20.39       10.31      5.10 o 
   0  -8   1        7.46        1.75      4.26 o 
   1  -8   1      255.25      219.72     12.28 o 
   2  -8   1       75.79       80.27      8.74 o 
   3  -8   1       20.15       27.44      7.16 o 
   4  -8   1       15.48        5.73      7.00 o 
   5  -8   1        0.29        1.86      6.41 o 
  -7  -7   1        0.00        5.35      8.43 o 
  -6  -7   1        2.29        1.32      7.67 o 
  -5  -7   1       45.51       66.82      8.61 o 
  -4  -7   1        1.47        4.63      5.16 o 
  -3  -7   1       10.79        4.74      5.00 o 
  -2  -7   1      163.03      171.90      9.79 o 
  -1  -7   1       30.20       21.21      5.06 o 
   0  -7   1      132.17      120.18     10.50 o 
   1  -7   1      181.25      153.77      9.26 o 
   2  -7   1        5.65       10.79      4.33 o 
   3  -7   1      129.58      111.08     10.28 o 
   4  -7   1       82.81      100.49     10.19 o 
   5  -7   1        6.07        5.78      7.05 o 
  -7  -6   1       33.83       51.07     11.79 o 
  -6  -6   1       70.43       93.39     10.02 o 
  -5  -6   1        5.79        9.85      6.06 o 
  -4  -6   1        0.08        0.41      5.40 o 
  -3  -6   1      116.83      114.40      8.26 o 
  -2  -6   1      138.13      144.18      8.02 o 
  -1  -6   1       35.62       28.26      4.38 o 
   0  -6   1       28.80       41.60      5.43 o 
   1  -6   1       13.32        7.47      3.70 o 
   2  -6   1       43.45       48.94      5.70 o 
   3  -6   1       46.68       39.16      7.00 o 
   4  -6   1       40.84       52.68      7.77 o 
   5  -6   1        9.97        8.51      7.24 o 
   6  -6   1       16.03       20.71      7.78 o 
  -8  -5   1        0.03        4.09      7.50 o 
  -7  -5   1        0.64        0.68      8.76 o 
  -6  -5   1       51.31       55.28      9.58 o 
  -5  -5   1       14.65       18.20      6.87 o 
  -4  -5   1       28.16       33.95      5.54 o 
  -3  -5   1      393.12      400.65     12.47 o 
  -2  -5   1      130.77      130.48      6.72 o 
  -1  -5   1      121.20      111.10      6.16 o 
   0  -5   1     1791.67     1882.07    175.55 o 
   1  -5   1        5.86        5.85      3.02 o 
   2  -5   1        1.47        2.00      3.31 o 
   3  -5   1      214.24      216.50     10.06 o 
   4  -5   1      227.62      244.02     11.88 o 
   5  -5   1        5.74        3.38      6.03 o 
   6  -5   1        1.84        5.55      6.02 o 
   7  -5   1        0.44        4.23      6.79 o 
  -8  -4   1        2.23        0.00      8.94 o 
  -7  -4   1        8.09       20.15      8.99 o 
  -6  -4   1        4.79        2.85      6.38 o 
  -5  -4   1       25.76       21.05      6.08 o 
  -4  -4   1       75.87       91.15      7.37 o 
  -3  -4   1      327.17      358.58     11.15 o 
  -2  -4   1       32.42       36.23      3.56 o 
  -1  -4   1      295.82      295.63      8.52 o 
   0  -4   1        1.43        2.94      1.49 o 
   1  -4   1      156.03      155.14      6.57 o 
   2  -4   1      232.76      243.85      8.49 o 
   3  -4   1       20.29       28.53      4.19 o 
   4  -4   1       27.55       34.42      5.26 o 
   5  -4   1       23.83       25.99      6.06 o 
   6  -4   1       34.42       35.28      7.02 o 
   7  -4   1        0.64        2.34      6.59 o 
  -8  -3   1        1.18        8.22      8.22 o 
  -7  -3   1       14.26        6.20      9.18 o 
  -6  -3   1        0.00       11.60      5.99 o 
  -5  -3   1        4.00        8.12      4.31 o 
  -4  -3   1        7.08        7.10      4.20 o 
  -3  -3   1      261.36      265.25      9.28 o 
  -2  -3   1      190.70      184.89      6.73 o 
  -1  -3   1       35.99       35.73      2.82 o 
   0  -3   1      981.20      973.90     65.11 o 
   1  -3   1       11.56       15.97      2.31 o 
   2  -3   1       95.53      101.97      5.37 o 
   3  -3   1       23.46       20.52      3.77 o 
   4  -3   1       45.89       46.48      5.60 o 
   5  -3   1       35.31       37.49      5.78 o 
   6  -3   1        0.03        3.39      5.12 o 
   7  -3   1        8.40        2.24      5.68 o 
  -8  -2   1       10.05        0.83      9.80 o 
  -7  -2   1        0.94        2.90      6.72 o 
  -6  -2   1       38.33       37.18      9.48 o 
  -5  -2   1      394.38      397.50     15.13 o 
  -4  -2   1       54.99       44.17      5.92 o 
  -3  -2   1       49.96       53.90      4.29 o 
  -2  -2   1      326.51      274.58      7.56 o 
  -1  -2   1     9233.36     8272.55    126.44 o 
   0  -2   1     2056.38     2273.88     69.40 o 
   1  -2   1       18.19       15.77      2.19 o 
   2  -2   1       99.64       89.22      4.62 o 
   3  -2   1      158.23      157.46      6.80 o 
   4  -2   1        2.52        1.46      3.04 o 
   5  -2   1       41.70       45.72      6.09 o 
   6  -2   1      144.61      138.93     10.84 o 
   7  -2   1        7.35        1.14      6.77 o 
  -8  -1   1        0.84       11.19     11.19 o 
  -7  -1   1        0.11        5.37      8.98 o 
  -6  -1   1       24.93       40.03      7.74 o 
  -5  -1   1        3.74        0.47      5.16 o 
  -4  -1   1       22.09       36.10      5.06 o 
  -3  -1   1     1069.17      880.91     14.36 o 
  -2  -1   1     5773.52     5483.24     28.67 o 
  -1  -1   1     1764.36     1756.71     12.55 o 
   0  -1   1     2143.92     2663.61     17.48 o 
   1  -1   1     9164.84     9218.48    125.94 o 
   2  -1   1     1428.98     1529.92     14.85 o 
   3  -1   1        4.70        4.18      2.52 o 
   4  -1   1       94.44       93.47      5.85 o 
   5  -1   1      106.99      120.85      8.35 o 
   6  -1   1        2.08        1.44      5.46 o 
   7  -1   1       42.19       48.80      8.48 o 
   8  -1   1       15.08       32.34      8.72 o 
  -8   0   1        1.73        7.69      9.56 o 
  -7   0   1        0.02        9.51      6.51 o 
  -6   0   1       12.00       14.24      7.08 o 
  -5   0   1        0.00        5.29      5.29 o 
  -4   0   1       36.06       31.41      5.26 o 
  -3   0   1      152.76      114.97      6.75 o 
  -2   0   1     1727.75     1293.44     14.32 o 
  -1   0   1      280.18      210.65      4.42 o 
   0   0   1      568.20      906.44     13.16 o 
   1   0   1     1751.97     1723.21     13.09 o 
   2   0   1    19912.59    18098.27    211.41 o 
   3   0   1      137.44      131.06      5.76 o 
   4   0   1       23.52       31.78      4.72 o 
   5   0   1      148.68      168.90     11.11 o 
   6   0   1       43.88       47.44     10.60 o 
   7   0   1       12.28       12.19     11.77 o 
   8   0   1        1.55        2.26     12.27 o 
  -8   1   1        6.05       17.19      7.20 o 
  -7   1   1       44.53       38.27      8.70 o 
  -6   1   1        2.13        5.01      5.01 o 
  -5   1   1       15.06       12.43      5.04 o 
  -4   1   1       24.71       24.30      3.80 o 
  -3   1   1     2041.79     1632.55     18.84 o 
  -2   1   1      251.27      216.83      6.42 o 
  -1   1   1       22.47       20.36      1.90 o 
   0   1   1     8535.18     8405.43    183.57 o 
   1   1   1      251.29      261.48      4.91 o 
   2   1   1     1278.74     1239.79     13.10 o 
   3   1   1      268.07      264.73      8.10 o 
   4   1   1     3265.40     3580.73     31.82 o 
   5   1   1      147.20      153.56     10.10 o 
   6   1   1        9.17        7.69      6.90 o 
   7   1   1        2.46        2.13      7.79 o 
   8   1   1        0.01        3.39      8.91 o 
  -7   2   1       13.76       19.35      6.82 o 
  -6   2   1       32.98       31.82      6.00 o 
  -5   2   1       80.67       73.96      6.97 o 
  -4   2   1       17.59       18.75      3.38 o 
  -3   2   1       68.35       66.01      4.77 o 
  -2   2   1       45.58       50.36      3.25 o 
  -1   2   1      678.68      791.23      9.26 o 
   0   2   1      819.18      794.50     29.30 o 
   1   2   1       22.07       21.01      1.90 o 
   2   2   1     2747.97     2658.92     19.34 o 
   3   2   1     2459.08     2377.53     21.54 o 
   4   2   1      285.05      285.03      9.86 o 
   5   2   1        7.30        7.35      4.66 o 
   6   2   1        1.09        4.78      4.47 o 
   7   2   1        4.95        6.04      6.04 o 
   8   2   1        0.00        6.46      6.64 o 
  -7   3   1       20.13       30.14      7.28 o 
  -6   3   1       18.12       17.62      7.06 o 
  -5   3   1        0.48        4.98      4.12 o 
  -4   3   1      256.54      246.41     10.47 o 
  -3   3   1      199.82      200.97      8.53 o 
  -2   3   1       19.52       19.61      2.55 o 
  -1   3   1       15.63       13.20      2.01 o 
   0   3   1        0.12        0.19      1.13 o 
   1   3   1      337.68      301.98      6.50 o 
   2   3   1      435.65      399.31      8.20 o 
   3   3   1       82.74       90.87      5.31 o 
   4   3   1       73.70       78.47      6.07 o 
   5   3   1      545.45      526.75     15.15 o 
   6   3   1      161.54      164.59     10.39 o 
   7   3   1        0.24        4.95      5.76 o 
   8   3   1        1.20        3.39      6.61 o 
  -7   4   1        9.60       10.48      7.26 o 
  -6   4   1        0.20        1.68      6.09 o 
  -5   4   1       10.70        9.30      6.29 o 
  -4   4   1       37.23       36.55      5.77 o 
  -3   4   1       12.72       13.00      3.41 o 
  -2   4   1      763.42      914.39     14.89 o 
  -1   4   1      687.99      747.60     11.91 o 
   0   4   1      344.70      325.32     27.48 o 
   1   4   1      184.30      188.09      6.77 o 
   2   4   1       28.36       28.51      3.33 o 
   3   4   1      129.74      104.60      6.35 o 
   4   4   1       77.85       77.74      6.17 o 
   5   4   1      146.00      153.55      8.60 o 
   6   4   1        4.92        4.66      5.63 o 
   7   4   1       64.09       57.18      8.26 o 
   8   4   1        0.82        0.52      5.82 o 
  -7   5   1        2.87       11.63      6.72 o 
  -6   5   1        7.91       13.37      5.72 o 
  -5   5   1       19.10       25.63      6.71 o 
  -4   5   1      144.32      148.65     10.03 o 
  -3   5   1        7.52        4.05      4.17 o 
  -2   5   1      210.82      241.99      9.25 o 
  -1   5   1      421.46      466.73     11.66 o 
   0   5   1      284.13      289.05     21.82 o 
   1   5   1      138.60      157.48      6.71 o 
   2   5   1      929.16      907.38     14.97 o 
   3   5   1      211.74      194.08      8.46 o 
   4   5   1      121.18      101.26      7.48 o 
   5   5   1        0.33        1.11      4.27 o 
   6   5   1        2.80        2.17      5.26 o 
   7   5   1        2.93        0.50      6.70 o 
   8   5   1        0.03        4.29      5.97 o 
  -6   6   1       41.51       30.31      9.31 o 
  -5   6   1        0.04        0.00      5.97 o 
  -4   6   1      186.07      196.59     12.19 o 
  -3   6   1       50.53       53.70      6.93 o 
  -2   6   1       21.89       33.10      5.14 o 
  -1   6   1      329.01      300.58     10.67 o 
   0   6   1        0.38        0.36      3.38 o 
   1   6   1        7.18        5.53      2.94 o 
   2   6   1       77.18       70.95      5.68 o 
   3   6   1      137.62      123.39      7.71 o 
   4   6   1      451.04      413.62     13.82 o 
   5   6   1      220.31      208.01     11.55 o 
   6   6   1        0.46        0.91      5.03 o 
   7   6   1        2.96        5.65      6.29 o 
  -6   7   1       22.68       20.23      9.35 o 
  -5   7   1       33.87       65.42      8.63 o 
  -4   7   1      319.80      330.77     16.34 o 
  -3   7   1       17.56        8.58      5.86 o 
  -2   7   1        6.09        4.63      4.74 o 
  -1   7   1       21.42       26.68      5.05 o 
   0   7   1       53.69       50.26     10.11 o 
   1   7   1      203.70      212.20      9.77 o 
   2   7   1        1.71        4.39      4.13 o 
   3   7   1       13.93        6.52      4.85 o 
   4   7   1        5.61        1.58      5.10 o 
   5   7   1        1.48       11.65      4.28 o 
   6   7   1        4.84        4.95      5.92 o 
   7   7   1       36.10       27.76      7.26 o 
  -5   8   1       17.16       13.53     10.19 o 
  -4   8   1       33.11       36.48      8.54 o 
  -3   8   1        5.36        6.94      6.94 o 
  -2   8   1      141.42      147.31     10.65 o 
  -1   8   1        1.30        3.67      4.84 o 
   0   8   1       11.89       18.40      3.57 o 
   1   8   1       58.29       65.79      7.36 o 
   2   8   1       18.68       10.74      5.81 o 
   3   8   1        1.70        5.14      5.14 o 
   4   8   1       25.43       26.36      6.09 o 
   5   8   1        1.98        2.98      5.55 o 
   6   8   1        0.00        1.58      5.72 o 
   7   8   1        4.24        7.22      6.44 o 
  -4   9   1        4.43        5.02      6.92 o 
  -3   9   1        0.80        0.56      5.91 o 
  -2   9   1       36.53       37.61      7.90 o 
  -1   9   1       39.85       26.04      6.68 o 
   0   9   1        0.75        6.92      3.77 o 
   1   9   1       99.78      100.62      9.16 o 
   2   9   1        8.40       13.58      6.18 o 
   3   9   1       74.86       97.14      9.22 o 
   4   9   1       89.01       62.97      9.43 o 
   5   9   1        0.00        0.53      5.89 o 
   6   9   1        2.24        8.48      6.30 o 
  -3  10   1        4.60        3.74      7.31 o 
  -2  10   1        0.96        4.05      6.32 o 
  -1  10   1        5.72        5.97      5.97 o 
   0  10   1       64.18       63.65     11.64 o 
   1  10   1       61.74       71.02      8.65 o 
   2  10   1      243.93      312.58     16.09 o 
   3  10   1      338.73      363.04     17.56 o 
   4  10   1        0.01        5.70      7.17 o 
   5  10   1       11.24        8.57      8.57 o 
   6  10   1        4.34        2.98      6.24 o 
  -2  11   1        0.02        4.37      6.85 o 
  -1  11   1        0.18        7.77      6.62 o 
   0  11   1        4.69        0.92      7.86 o 
   1  11   1        1.88        6.58      5.63 o 
   2  11   1        1.35        3.03      7.15 o 
   3  11   1        6.96       15.98      7.26 o 
   4  11   1      101.08      111.02     11.59 o 
   5  11   1       83.84       63.55     12.02 o 
   0  12   1       12.51        8.87      4.95 o 
   1  12   1       26.59       33.35      9.66 o 
   2  12   1        0.79        0.69      7.82 o 
   3  12   1        0.44        0.00      6.72 o 
  -4 -11   2        0.81        2.53      7.34 o 
  -3 -11   2       40.48       31.06      7.71 o 
  -2 -11   2        0.01        1.08      6.48 o 
  -1 -11   2        0.91        2.13      5.70 o 
   0 -11   2        7.76        9.88      8.68 o 
   1 -11   2        0.61        1.20      6.58 o 
  -5 -10   2        1.12       11.50      6.34 o 
  -4 -10   2        1.88        6.72      7.01 o 
  -3 -10   2       47.50       48.93      8.27 o 
  -2 -10   2        9.62       10.27      7.36 o 
  -1 -10   2        5.88        6.90      6.30 o 
   0 -10   2       40.00       36.36      5.57 o 
   1 -10   2        5.30        5.06      6.49 o 
   2 -10   2        0.29        0.59      6.19 o 
   3 -10   2        1.25        1.29      6.70 o 
  -6  -9   2        0.21        6.58      7.45 o 
  -5  -9   2        6.28        8.26      8.26 o 
  -4  -9   2        2.89        0.58      7.36 o 
  -3  -9   2       28.54       34.93      6.32 o 
  -2  -9   2      126.63      108.04      9.70 o 
  -1  -9   2       81.82       70.33      8.36 o 
   0  -9   2      132.62      127.40     22.45 o 
   1  -9   2      172.96      161.44     11.77 o 
   2  -9   2        5.60       17.28      7.14 o 
   3  -9   2        1.68        0.60      6.28 o 
   4  -9   2        1.61        3.73      7.34 o 
  -6  -8   2       17.02       21.12      7.54 o 
  -5  -8   2        1.59        9.19      6.64 o 
  -4  -8   2        0.01        4.26      5.92 o 
  -3  -8   2       18.00       14.46      6.15 o 
  -2  -8   2       80.57       72.99      7.12 o 
  -1  -8   2       16.25       21.06      5.48 o 
   0  -8   2      229.14      209.46     23.58 o 
   1  -8   2        0.02        0.85      5.77 o 
   2  -8   2       58.81       47.71      8.49 o 
   3  -8   2      185.47      184.32     13.51 o 
   4  -8   2        0.86        5.77      7.14 o 
   5  -8   2        5.32        9.92      6.89 o 
  -7  -7   2        0.04        0.79      7.59 o 
  -6  -7   2       44.62       49.17      9.50 o 
  -5  -7   2        2.46        1.13      6.79 o 
  -4  -7   2        2.92        5.81      5.07 o 
  -3  -7   2        1.96        0.83      4.94 o 
  -2  -7   2       96.94       93.92      7.60 o 
  -1  -7   2       64.73       67.72      6.39 o 
   0  -7   2      428.88      409.32     39.34 o 
   1  -7   2       84.08       81.47      7.30 o 
   2  -7   2      307.47      326.46     14.08 o 
   3  -7   2      265.79      291.90     14.44 o 
   4  -7   2        1.70        6.33      7.05 o 
   5  -7   2       17.74       24.93      7.40 o 
  -7  -6   2        0.00        2.96      8.81 o 
  -6  -6   2        2.02        0.00      7.52 o 
  -5  -6   2      109.67      100.61     11.00 o 
  -4  -6   2      249.20      249.32     12.51 o 
  -3  -6   2        4.49        7.34      4.25 o 
  -2  -6   2        0.97        2.20      3.67 o 
  -1  -6   2        4.67        7.74      4.02 o 
   0  -6   2      148.69      144.97     14.53 o 
   1  -6   2      108.68      108.00      7.16 o 
   2  -6   2        1.60        1.75      3.75 o 
   3  -6   2        0.31        1.23      4.82 o 
   4  -6   2      379.07      426.92     16.61 o 
   5  -6   2       96.26       90.67      9.28 o 
   6  -6   2       51.59       79.69      8.83 o 
  -7  -5   2        1.17        2.17      8.40 o 
  -6  -5   2       21.66       32.05      7.65 o 
  -5  -5   2        9.22       16.79      6.58 o 
  -4  -5   2      117.93      124.84      8.49 o 
  -3  -5   2      914.38      997.62     19.75 o 
  -2  -5   2       18.44       17.83      4.22 o 
  -1  -5   2      673.13      721.17     13.84 o 
   0  -5   2        1.81        4.61      2.63 o 
   1  -5   2      121.70      150.72      7.33 o 
   2  -5   2      172.91      168.98      8.59 o 
   3  -5   2       43.39       48.73      5.78 o 
   4  -5   2       28.47       18.78      6.64 o 
   5  -5   2        9.38        0.48      5.84 o 
   6  -5   2        1.43        3.82      6.17 o 
  -8  -4   2       19.28       19.55     10.98 o 
  -7  -4   2        0.20        2.82      7.61 o 
  -6  -4   2       20.63       30.57      8.50 o 
  -5  -4   2       33.98       48.33      7.57 o 
  -4  -4   2       14.64       15.90      4.87 o 
  -3  -4   2      114.12      118.92      6.81 o 
  -2  -4   2        0.30        4.83      2.81 o 
  -1  -4   2     1993.02     2150.87     21.00 o 
   0  -4   2      735.07      796.84     50.84 o 
   1  -4   2       23.33       25.32      3.82 o 
   2  -4   2       51.70       57.02      4.67 o 
   3  -4   2      101.50       90.98      6.78 o 
   4  -4   2        9.55       12.95      4.95 o 
   5  -4   2        0.64        0.48      4.85 o 
   6  -4   2       24.43       27.68      6.74 o 
   7  -4   2        2.26        7.94      6.39 o 
  -8  -3   2        4.80        7.47      8.24 o 
  -7  -3   2       22.22       31.62      9.78 o 
  -6  -3   2      196.31      234.86     14.47 o 
  -5  -3   2       61.50       76.89      7.90 o 
  -4  -3   2        0.52        5.36      3.11 o 
  -3  -3   2      199.83      204.17      8.23 o 
  -2  -3   2        3.60        3.70      2.41 o 
  -1  -3   2      214.88      220.24      6.93 o 
   0  -3   2     1104.31     1081.23     63.46 o 
   1  -3   2     1262.30     1435.31     15.89 o 
   2  -3   2       21.18       21.18      3.48 o 
   3  -3   2        2.44        3.70      2.30 o 
   4  -3   2        6.27        7.25      3.42 o 
   5  -3   2       39.97       40.32      6.23 o 
   6  -3   2        1.43        2.42      4.95 o 
   7  -3   2       20.07       27.07      6.54 o 
  -8  -2   2       11.74        9.62     10.37 o 
  -7  -2   2        5.50       14.63      7.44 o 
  -6  -2   2       38.48       42.62      8.22 o 
  -5  -2   2        1.52        3.04      4.95 o 
  -4  -2   2        2.78        1.94      3.39 o 
  -3  -2   2       24.79       22.12      3.66 o 
  -2  -2   2      396.13      394.11      8.67 o 
  -1  -2   2      105.85      100.00      4.45 o 
   0  -2   2     2018.01     2154.20     56.21 o 
   1  -2   2     1063.97     1255.45     13.58 o 
   2  -2   2        7.71        2.87      2.46 o 
   3  -2   2      140.87      158.51      6.94 o 
   4  -2   2        0.11        0.00      2.91 o 
   5  -2   2        0.00        0.35      4.02 o 
   6  -2   2       21.75       17.43      5.85 o 
   7  -2   2        0.55        3.64      5.39 o 
  -8  -1   2        3.70       15.65      8.70 o 
  -7  -1   2       18.58       20.74      9.85 o 
  -6  -1   2       83.07       97.02     10.76 o 
  -5  -1   2        8.40        7.70      3.81 o 
  -4  -1   2       39.86       39.32      5.04 o 
  -3  -1   2      213.44      181.36      7.48 o 
  -2  -1   2      180.20      169.48      6.22 o 
  -1  -1   2     4974.00     4945.45     22.92 o 
   0  -1   2      170.91      228.73      6.93 o 
   1  -1   2     2875.04     3164.58     19.32 o 
   2  -1   2      187.13      193.77      6.50 o 
   3  -1   2      106.81      123.25      5.86 o 
   4  -1   2       11.91        6.62      3.22 o 
   5  -1   2       78.08       90.53      7.16 o 
   6  -1   2       11.97       16.56      5.37 o 
   7  -1   2        0.47        0.51      5.52 o 
   8  -1   2        1.74        5.69      6.16 o 
  -8   0   2        0.02        0.91      9.96 o 
  -7   0   2        2.59        0.00      7.67 o 
  -6   0   2        0.92        0.58      6.00 o 
  -5   0   2      110.38       94.85      8.74 o 
  -4   0   2        9.87        6.12      4.34 o 
  -3   0   2       10.85        9.81      3.17 o 
  -2   0   2       16.65       14.33      3.11 o 
  -1   0   2     3347.63     2870.06     16.57 o 
   0   0   2     4769.42     5121.80     53.87 o 
   1   0   2      381.00      373.79      6.17 o 
   2   0   2     9390.93     8277.66     37.36 o 
   3   0   2      401.23      414.98     11.30 o 
   4   0   2      272.49      255.41     10.16 o 
   5   0   2       59.29       58.14      6.67 o 
   6   0   2       33.43       20.54      6.54 o 
   7   0   2       23.89       31.78      6.84 o 
   8   0   2        9.78       15.65      7.83 o 
  -8   1   2        1.92        3.92      8.27 o 
  -7   1   2        3.10        5.42      7.65 o 
  -6   1   2        0.10        2.73      5.02 o 
  -5   1   2        1.62        4.73      5.09 o 
  -4   1   2       68.70       63.79      5.86 o 
  -3   1   2        0.80        2.81      2.81 o 
  -2   1   2     1795.51     1556.74     16.39 o 
  -1   1   2     1176.00     1178.32     11.42 o 
   0   1   2     4112.91     4787.06     76.70 o 
   1   1   2      713.14      715.32      9.09 o 
   2   1   2    17676.26    15704.98    234.07 o 
   3   1   2      717.80      728.68     14.55 o 
   4   1   2      712.60      660.61     16.60 o 
   5   1   2      266.45      276.66     11.30 o 
   6   1   2       52.62       65.32      7.35 o 
   7   1   2       23.02       37.95      7.48 o 
   8   1   2        1.78        8.07      8.92 o 
  -7   2   2       35.97       38.98      8.67 o 
  -6   2   2       67.97       74.32      8.31 o 
  -5   2   2       28.22       29.64      5.65 o 
  -4   2   2       11.73       10.65      3.95 o 
  -3   2   2       61.96       58.12      4.73 o 
  -2   2   2        0.90        3.21      2.47 o 
  -1   2   2        0.30        0.35      1.39 o 
   0   2   2      361.58      307.13      5.04 o 
   1   2   2      180.29      157.49      4.81 o 
   2   2   2     1087.40      976.79     12.15 o 
   3   2   2       41.62       38.06      4.52 o 
   4   2   2     4275.01     4337.70     34.33 o 
   5   2   2      147.19      152.52      8.99 o 
   6   2   2        6.42        0.78      5.55 o 
   7   2   2        0.09        3.29      4.98 o 
   8   2   2       10.27       10.34      6.26 o 
  -7   3   2       16.65       16.90      8.00 o 
  -6   3   2        3.67        4.74      6.74 o 
  -5   3   2      304.74      295.27     13.48 o 
  -4   3   2      305.32      271.39     10.74 o 
  -3   3   2       97.27       85.92      5.80 o 
  -2   3   2       63.95       58.88      4.40 o 
  -1   3   2       71.75       64.80      3.69 o 
   0   3   2     1061.47     1059.25     26.08 o 
   1   3   2      593.63      521.80      8.58 o 
   2   3   2       57.63       49.63      3.69 o 
   3   3   2     1546.26     1497.83     18.17 o 
   4   3   2       98.15      102.82      6.72 o 
   5   3   2       30.24       34.11      5.55 o 
   6   3   2      361.19      344.74     13.84 o 
   7   3   2       12.74        5.05      5.86 o 
   8   3   2       15.05       13.36      6.93 o 
  -7   4   2        3.79        6.60      6.22 o 
  -6   4   2        2.58        9.62      5.85 o 
  -5   4   2      192.01      176.25     12.20 o 
  -4   4   2      293.55      290.78     12.75 o 
  -3   4   2      516.47      534.71     14.06 o 
  -2   4   2       17.90       16.05      3.87 o 
  -1   4   2        8.51       10.33      2.67 o 
   0   4   2      105.86      100.00      5.33 o 
   1   4   2       18.75       21.55      2.65 o 
   2   4   2      112.58      111.86      5.32 o 
   3   4   2      392.84      338.87     10.02 o 
   4   4   2        0.58        0.57      3.31 o 
   5   4   2       87.50       75.33      6.67 o 
   6   4   2        2.43        6.17      6.17 o 
   7   4   2        0.25        4.71      5.24 o 
   8   4   2        9.20       12.27      5.87 o 
  -7   5   2        0.36        5.54      8.10 o 
  -6   5   2        0.12        8.32      8.32 o 
  -5   5   2       87.68       85.54      9.50 o 
  -4   5   2       56.39       57.19      7.41 o 
  -3   5   2      202.35      181.86      9.56 o 
  -2   5   2       39.31       46.54      4.94 o 
  -1   5   2      850.94      876.88     14.80 o 
   0   5   2      287.93      299.18     38.51 o 
   1   5   2      224.04      219.63      7.83 o 
   2   5   2      259.12      232.98      8.20 o 
   3   5   2        8.68        6.34      3.25 o 
   4   5   2       10.12       15.85      3.99 o 
   5   5   2       17.14       16.55      4.74 o 
   6   5   2      100.80      109.49      8.83 o 
   7   5   2        0.87        1.44      5.84 o 
   8   5   2        0.53        3.62      6.01 o 
  -6   6   2        5.60       12.44      6.61 o 
  -5   6   2        0.15        5.67      6.32 o 
  -4   6   2        2.53        7.14      5.26 o 
  -3   6   2      116.69      115.36      8.71 o 
  -2   6   2      107.95       99.41      7.76 o 
  -1   6   2      386.47      383.05     11.77 o 
   0   6   2       47.63       37.85      4.98 o 
   1   6   2       17.39       23.07      3.43 o 
   2   6   2       35.18       23.92      4.47 o 
   3   6   2       35.62       41.23      5.17 o 
   4   6   2       38.90       34.15      6.07 o 
   5   6   2       22.25       19.61      5.55 o 
   6   6   2       64.61       61.64      7.66 o 
   7   6   2        1.26        6.49      4.90 o 
   8   6   2        4.49        0.52      5.59 o 
  -6   7   2       30.85       34.34      9.29 o 
  -5   7   2       70.98       97.00     10.54 o 
  -4   7   2        6.06        4.76      6.58 o 
  -3   7   2       23.50       17.66      6.91 o 
  -2   7   2      143.37      120.22      9.04 o 
  -1   7   2        6.83        0.67      4.26 o 
   0   7   2       68.96       73.20      7.83 o 
   1   7   2      352.40      403.55     12.87 o 
   2   7   2        0.14        2.65      3.58 o 
   3   7   2       30.42       24.13      5.81 o 
   4   7   2       34.42       37.29      5.91 o 
   5   7   2       22.22       23.65      5.59 o 
   6   7   2        1.27        5.79      5.91 o 
   7   7   2        0.00        7.83      5.48 o 
  -5   8   2       39.79       45.21     10.10 o 
  -4   8   2      150.75      146.92     13.27 o 
  -3   8   2       51.33       63.73      8.53 o 
  -2   8   2      114.28      108.83      9.54 o 
  -1   8   2       16.87       10.92      5.40 o 
   0   8   2        2.94        3.85      2.93 o 
   1   8   2       95.01       97.81      7.93 o 
   2   8   2      429.78      425.92     15.00 o 
   3   8   2       20.29       19.76      5.55 o 
   4   8   2        5.05        6.67      5.26 o 
   5   8   2        0.14        2.89      4.84 o 
   6   8   2        0.24        6.33      6.33 o 
   7   8   2        5.48        3.79      5.94 o 
  -4   9   2        3.78        1.88      7.70 o 
  -3   9   2       14.78       21.77      7.23 o 
  -2   9   2      120.24      119.32      9.94 o 
  -1   9   2       31.96       32.59      7.21 o 
   0   9   2      102.09      105.42     12.24 o 
   1   9   2      141.05      142.27     10.32 o 
   2   9   2       52.42       49.00      7.83 o 
   3   9   2      116.80      100.58     10.11 o 
   4   9   2       21.59       17.48      5.97 o 
   5   9   2        3.62        5.31      5.73 o 
   6   9   2       36.44       38.22      7.51 o 
  -3  10   2        6.62        8.13      8.38 o 
  -2  10   2       21.85       21.41      7.23 o 
  -1  10   2        2.20       11.32      5.19 o 
   0  10   2        4.46        2.57      4.38 o 
   1  10   2       30.90       27.16      8.99 o 
   2  10   2       99.38      107.72     10.74 o 
   3  10   2       11.03       33.47      5.77 o 
   4  10   2       37.77       51.23      8.79 o 
   5  10   2        3.57        6.88      7.05 o 
   6  10   2        2.77        2.37      6.94 o 
  -2  11   2        0.13       11.39      5.61 o 
  -1  11   2        3.04        2.39      6.56 o 
   0  11   2       53.80       58.79     20.90 o 
   1  11   2        0.34        1.80      6.42 o 
   2  11   2        2.15       10.16      5.79 o 
   3  11   2       92.82      106.00     11.64 o 
   4  11   2        8.01        2.42      7.30 o 
   5  11   2        1.71        3.06      7.42 o 
  -1  12   2        0.51        0.64      6.95 o 
   0  12   2       13.40        7.68      5.68 o 
   1  12   2        1.59        5.85      7.03 o 
   2  12   2        0.19        1.94      7.46 o 
   3  12   2        2.67        7.39      7.39 o 
  -3 -11   3        0.15        2.99      6.59 o 
  -2 -11   3        0.32       12.97      5.47 o 
  -1 -11   3       13.50        1.64      7.10 o 
   0 -11   3        9.59        8.77      4.78 o 
   1 -11   3        0.47        1.24      6.35 o 
  -5 -10   3        0.31        0.68      7.75 o 
  -4 -10   3       31.95       38.89      7.59 o 
  -3 -10   3       35.69       41.87      8.54 o 
  -2 -10   3       30.42       30.83      7.08 o 
  -1 -10   3       30.07       30.06      7.25 o 
   0 -10   3        0.02        0.75      4.87 o 
   1 -10   3       28.67       28.61      6.90 o 
   2 -10   3        0.76        7.22      7.22 o 
   3 -10   3        7.16        7.64      7.93 o 
  -5  -9   3        1.11        0.00      6.53 o 
  -4  -9   3        0.18        3.54      6.18 o 
  -3  -9   3       48.31       53.37      8.31 o 
  -2  -9   3       44.93       44.94      7.31 o 
  -1  -9   3        0.54        5.84      5.84 o 
   0  -9   3       58.96       51.99      7.08 o 
   1  -9   3       84.70       69.71      9.14 o 
   2  -9   3       31.12       15.46      7.88 o 
   3  -9   3        0.93        1.20      6.74 o 
   4  -9   3        0.00       13.83      6.28 o 
  -6  -8   3        1.65        1.46      7.89 o 
  -5  -8   3       12.79       18.26      7.55 o 
  -4  -8   3        9.55       18.75      6.31 o 
  -3  -8   3        1.05        2.42      5.22 o 
  -2  -8   3        0.21        3.10      4.69 o 
  -1  -8   3        1.36        3.27      4.38 o 
   0  -8   3      154.51      133.03     26.03 o 
   1  -8   3      108.35      100.08      9.34 o 
   2  -8   3      122.19      118.89     11.30 o 
   3  -8   3       11.59       15.08      7.57 o 
   4  -8   3       10.99       14.65      5.58 o 
   5  -8   3        1.25        9.95      6.20 o 
  -7  -7   3       11.41       20.04      9.53 o 
  -6  -7   3       26.36       21.87      9.07 o 
  -5  -7   3        1.21        7.15      7.15 o 
  -4  -7   3        6.19       11.08      5.61 o 
  -3  -7   3       14.51       20.07      5.23 o 
  -2  -7   3        5.70        2.70      4.37 o 
  -1  -7   3       12.20       10.37      4.31 o 
   0  -7   3        0.10        6.52      3.32 o 
   1  -7   3       11.71       15.35      5.11 o 
   2  -7   3      493.22      465.46     16.85 o 
   3  -7   3      404.54      422.70     17.89 o 
   4  -7   3       30.30       26.77      8.22 o 
   5  -7   3        2.83       11.69      6.95 o 
  -7  -6   3       45.74       48.67     11.59 o 
  -6  -6   3       26.94       42.13      7.92 o 
  -5  -6   3       74.00       78.16      9.49 o 
  -4  -6   3        1.21        0.95      5.29 o 
  -3  -6   3       31.41       42.10      5.70 o 
  -2  -6   3       46.79       42.02      5.36 o 
  -1  -6   3       61.01       55.89      6.14 o 
   0  -6   3        3.53        6.07      7.48 o 
   1  -6   3       80.70       65.63      6.72 o 
   2  -6   3       18.60       20.10      4.64 o 
   3  -6   3        5.09        0.44      5.65 o 
   4  -6   3      103.00       94.43     10.21 o 
   5  -6   3       50.97       63.26      8.84 o 
   6  -6   3       42.36       57.53      9.22 o 
  -7  -5   3        9.85       17.38      8.10 o 
  -6  -5   3        5.26       11.64      6.74 o 
  -5  -5   3       47.34       46.07      6.67 o 
  -4  -5   3      172.99      164.44     10.76 o 
  -3  -5   3        5.32        2.06      4.25 o 
  -2  -5   3       11.86       11.57      4.06 o 
  -1  -5   3      583.35      581.60     13.84 o 
   0  -5   3      919.57      934.52    100.22 o 
   1  -5   3      590.54      591.13     14.78 o 
   2  -5   3       83.20       93.65      6.73 o 
   3  -5   3      118.16      133.39      8.51 o 
   4  -5   3        3.29        2.12      5.15 o 
   5  -5   3       61.92       70.33      8.73 o 
   6  -5   3        2.71        6.61      6.61 o 
  -8  -4   3        0.39        0.00      9.82 o 
  -7  -4   3        1.08        1.43      7.88 o 
  -6  -4   3        0.36        2.37      6.57 o 
  -5  -4   3        3.43        8.08      5.67 o 
  -4  -4   3       18.34       26.36      4.32 o 
  -3  -4   3      102.25      104.00      6.74 o 
  -2  -4   3       92.16      110.21      6.33 o 
  -1  -4   3      817.09      931.12     14.66 o 
   0  -4   3       46.52       43.30      3.16 o 
   1  -4   3     1727.74     1950.16     21.88 o 
   2  -4   3      488.67      534.52     13.43 o 
   3  -4   3       64.16       68.27      6.15 o 
   4  -4   3        0.06        7.28      3.55 o 
   5  -4   3        9.96       10.86      5.34 o 
   6  -4   3        0.35        6.27      6.27 o 
   7  -4   3       14.52       10.69      6.89 o 
  -8  -3   3       30.65       13.36     12.29 o 
  -7  -3   3       29.67       23.53      9.64 o 
  -6  -3   3       58.44       58.91      9.20 o 
  -5  -3   3        0.02       11.32      5.09 o 
  -4  -3   3      254.14      259.45     11.01 o 
  -3  -3   3       59.03       61.44      5.77 o 
  -2  -3   3       11.91       10.85      2.70 o 
  -1  -3   3      113.49       87.34      4.63 o 
   0  -3   3      347.97      343.24     25.49 o 
   1  -3   3      905.53     1012.17     14.29 o 
   2  -3   3        3.48        1.63      2.37 o 
   3  -3   3       98.54       73.45      6.45 o 
   4  -3   3       53.94       58.60      5.69 o 
   5  -3   3        3.04        2.07      4.32 o 
   6  -3   3        2.31       11.61      3.95 o 
   7  -3   3        0.18        0.53      5.93 o 
  -8  -2   3       19.84       21.18     11.20 o 
  -7  -2   3        4.43        1.49      8.52 o 
  -6  -2   3      129.04      159.96     11.65 o 
  -5  -2   3      148.11      145.13     10.58 o 
  -4  -2   3       46.66       44.21      5.04 o 
  -3  -2   3      305.74      253.28      8.98 o 
  -2  -2   3       27.16       36.19      3.44 o 
  -1  -2   3     1183.19     1205.10     13.63 o 
   0  -2   3       42.37       46.83      2.48 o 
   1  -2   3       34.80       32.58      3.05 o 
   2  -2   3      272.28      297.59      8.88 o 
   3  -2   3      143.53      155.17      7.23 o 
   4  -2   3       34.77       31.25      4.46 o 
   5  -2   3        7.49       13.06      4.37 o 
   6  -2   3        0.78        4.52      5.04 o 
   7  -2   3       17.49       14.91      5.77 o 
  -8  -1   3       21.48       46.04     10.70 o 
  -7  -1   3        0.01        6.97      8.79 o 
  -6  -1   3       27.70       14.64      8.18 o 
  -5  -1   3        4.77       11.60      5.10 o 
  -4  -1   3      304.77      273.16     11.47 o 
  -3  -1   3      520.63      418.86     11.31 o 
  -2  -1   3     1679.95     1501.89     16.36 o 
  -1  -1   3     1812.14     1834.66     15.33 o 
   0  -1   3    12803.72    12798.01    487.68 o 
   1  -1   3     1103.31     1112.47     12.76 o 
   2  -1   3      324.04      318.60      8.69 o 
   3  -1   3        4.30        3.13      2.74 o 
   4  -1   3      120.32      121.64      7.44 o 
   5  -1   3        6.14       12.58      4.30 o 
   6  -1   3        4.72        4.78      4.84 o 
   7  -1   3       11.75       11.84      6.26 o 
   8  -1   3        6.21        7.47      5.90 o 
  -8   0   3        2.22        1.84     10.53 o 
  -7   0   3        1.59        3.08      7.95 o 
  -6   0   3        0.37        6.84      6.78 o 
  -5   0   3        3.57        3.33      5.23 o 
  -4   0   3      191.71      153.46      8.91 o 
  -3   0   3      790.76      714.60     14.07 o 
  -2   0   3      208.34      155.83      6.10 o 
  -1   0   3     7419.61     6887.21     28.11 o 
   0   0   3      219.16      506.56     17.57 o 
   1   0   3       12.10       15.79      2.19 o 
   2   0   3      491.45      435.76      9.44 o 
   3   0   3      186.19      226.28     11.03 o 
   4   0   3      131.60      125.15      8.02 o 
   5   0   3       33.22       30.91      5.51 o 
   6   0   3      132.74      113.93      9.76 o 
   7   0   3       24.28       23.91      6.97 o 
   8   0   3        0.16        4.66      5.49 o 
  -8   1   3        0.41        1.65      8.46 o 
  -7   1   3        3.13        7.86      6.54 o 
  -6   1   3        1.00        2.33      5.74 o 
  -5   1   3        4.59        0.90      4.81 o 
  -4   1   3       40.32       42.35      4.82 o 
  -3   1   3       32.62       27.25      3.42 o 
  -2   1   3      435.73      361.29      9.35 o 
  -1   1   3      860.27      919.27     11.00 o 
   0   1   3      250.06      305.39      8.59 o 
   1   1   3     4647.51     4938.47     25.79 o 
   2   1   3    14089.10    11844.91    215.82 o 
   3   1   3      567.02      495.31     14.06 o 
   4   1   3     1307.96     1294.58     26.38 o 
   5   1   3        8.55        0.60      8.04 o 
   6   1   3       95.05      106.06     13.93 o 
   7   1   3        5.60        0.98     12.12 o 
   8   1   3        1.09       18.52     11.83 o 
  -7   2   3       42.04       28.38      8.59 o 
  -6   2   3       56.30       63.84      7.76 o 
  -5   2   3       61.92       64.36      7.13 o 
  -4   2   3       85.03       80.66      6.67 o 
  -3   2   3        1.86        1.75      2.57 o 
  -2   2   3        6.14        5.77      2.02 o 
  -1   2   3      178.04      168.64      5.94 o 
   0   2   3      139.48      139.48      8.17 o 
   1   2   3      837.84      839.27     10.83 o 
   2   2   3     2895.31     2774.34     22.57 o 
   3   2   3     1437.17     1403.18     19.02 o 
   4   2   3     2786.68     2908.96     31.10 o 
   5   2   3       17.15       25.46      5.64 o 
   6   2   3      577.41      609.37     18.92 o 
   7   2   3        8.61       18.83      5.76 o 
   8   2   3        1.75        2.53      5.41 o 
  -7   3   3       13.05       22.67      7.03 o 
  -6   3   3        0.65        2.16      6.18 o 
  -5   3   3      106.71      111.29      8.92 o 
  -4   3   3       86.16       76.39      6.48 o 
  -3   3   3      633.17      572.10     13.69 o 
  -2   3   3      557.79      533.64     11.41 o 
  -1   3   3       50.98       48.23      3.43 o 
   0   3   3        0.00        2.32      2.32 o 
   1   3   3      155.34      150.00      5.36 o 
   2   3   3     1228.49     1130.53     14.36 o 
   3   3   3       65.12       43.82      6.22 o 
   4   3   3      401.63      381.17     12.18 o 
   5   3   3      588.38      540.62     15.97 o 
   6   3   3        7.41        4.12      9.15 o 
   7   3   3        0.20        6.09      5.17 o 
   8   3   3       79.44       72.18      9.65 o 
  -7   4   3        0.03        7.32      7.32 o 
  -6   4   3        6.42       15.57      7.42 o 
  -5   4   3        0.18        5.71      5.71 o 
  -4   4   3        0.83        6.39      4.51 o 
  -3   4   3      369.73      358.74     12.05 o 
  -2   4   3     1010.04     1179.90     17.18 o 
  -1   4   3     1760.16     1822.29     18.62 o 
   0   4   3     1117.15     1213.50     67.34 o 
   1   4   3        1.97        0.66      1.75 o 
   2   4   3      283.94      263.74      8.13 o 
   3   4   3      370.48      334.51     10.31 o 
   4   4   3       67.02       57.41      5.50 o 
   5   4   3       68.05       74.70      7.11 o 
   6   4   3      247.56      233.64     12.08 o 
   7   4   3      205.82      180.17     11.99 o 
   8   4   3       25.09       25.27      6.60 o 
  -7   5   3        0.03        6.36      7.82 o 
  -6   5   3       39.44       32.27      7.54 o 
  -5   5   3        2.21        6.27      6.27 o 
  -4   5   3        4.43        0.46      5.73 o 
  -3   5   3       26.79       26.02      5.28 o 
  -2   5   3       38.78       34.07      4.79 o 
  -1   5   3      689.68      684.56     14.09 o 
   0   5   3     1221.52     1503.84    108.65 o 
   1   5   3      982.87     1065.85     15.40 o 
   2   5   3       39.32       34.31      3.99 o 
   3   5   3       37.98       45.71      4.52 o 
   4   5   3        0.04        0.00      3.64 o 
   5   5   3        0.79        4.57      4.57 o 
   6   5   3        0.75        5.77      5.77 o 
   7   5   3        7.52       12.51      6.17 o 
   8   5   3        4.76        6.66      6.03 o 
  -6   6   3        3.27       13.94      7.36 o 
  -5   6   3        3.61        1.13      7.20 o 
  -4   6   3       55.14       53.52      8.21 o 
  -3   6   3       97.15      115.16      8.88 o 
  -2   6   3        2.89        5.32      3.76 o 
  -1   6   3        9.66        4.27      3.49 o 
   0   6   3        1.03        1.14      2.40 o 
   1   6   3        5.78        4.69      2.98 o 
   2   6   3      266.25      239.95      9.76 o 
   3   6   3       33.09       32.76      4.85 o 
   4   6   3      112.22       95.30      7.62 o 
   5   6   3       44.63       43.23      6.05 o 
   6   6   3        4.44        0.90      5.48 o 
   7   6   3        2.15        6.44      4.90 o 
   8   6   3        5.52        2.59      5.93 o 
  -6   7   3        6.54       14.73      7.94 o 
  -5   7   3        8.24       16.24      7.42 o 
  -4   7   3      107.95      112.71     10.80 o 
  -3   7   3       27.08       27.10      6.04 o 
  -2   7   3       14.73       16.44      5.63 o 
  -1   7   3       50.07       45.97      5.61 o 
   0   7   3        8.77        6.36      3.16 o 
   1   7   3      299.52      376.68     12.39 o 
   2   7   3       25.34       19.65      5.14 o 
   3   7   3       95.75      102.89      7.44 o 
   4   7   3        3.38        1.94      4.60 o 
   5   7   3        5.61        5.66      4.54 o 
   6   7   3       24.50       37.03      6.19 o 
   7   7   3       32.70       33.01      7.76 o 
  -5   8   3        0.09        0.00      8.19 o 
  -4   8   3        0.14        1.77      6.78 o 
  -3   8   3      251.78      258.39     14.51 o 
  -2   8   3      369.32      346.90     16.05 o 
  -1   8   3      119.85      114.58      9.05 o 
   0   8   3      218.03      234.52     46.03 o 
   1   8   3       68.81       90.48      7.02 o 
   2   8   3        3.63        2.34      4.86 o 
   3   8   3       20.69       24.09      6.05 o 
   4   8   3        8.71        2.63      5.69 o 
   5   8   3        1.61        0.47      5.84 o 
   6   8   3        5.11       11.79      5.76 o 
   7   8   3        0.56        5.92      5.42 o 
  -4   9   3        5.40        5.19      7.62 o 
  -3   9   3        6.12        7.58      5.89 o 
  -2   9   3        0.12        0.52      6.24 o 
  -1   9   3      429.35      345.87     15.98 o 
   0   9   3      381.94      404.86     58.53 o 
   1   9   3       14.75       32.19      5.60 o 
   2   9   3        0.73        5.00      5.96 o 
   3   9   3       31.39       25.26      6.57 o 
   4   9   3        7.60        6.87      6.08 o 
   5   9   3       61.02       46.89      8.06 o 
   6   9   3        0.29        9.30      4.78 o 
  -3  10   3        3.16        7.57      7.57 o 
  -2  10   3        4.40       15.20      5.98 o 
  -1  10   3       33.44       22.81      7.63 o 
   0  10   3        0.11        4.08      4.88 o 
   1  10   3        5.79        1.03      6.16 o 
   2  10   3      243.46      286.59     14.68 o 
   3  10   3        1.82        0.00      6.27 o 
   4  10   3        0.04        2.75      6.00 o 
   5  10   3       10.84       18.12      6.57 o 
   6  10   3        3.82        2.90      6.33 o 
  -2  11   3        6.83        4.50      6.09 o 
  -1  11   3        3.69        3.05      5.91 o 
   0  11   3        0.00        1.92      6.40 o 
   1  11   3       20.36       21.16      7.22 o 
   2  11   3        5.35       10.03      5.91 o 
   3  11   3       28.40       24.29      7.09 o 
   4  11   3       34.28       31.84      8.30 o 
   5  11   3       10.02        4.86      8.19 o 
  -1  12   3        3.84        1.32      6.08 o 
   0  12   3        1.00        0.61      4.67 o 
   1  12   3        1.52       16.81      6.40 o 
   2  12   3        0.07        0.00      7.08 o 
   3  12   3        0.29        1.28      7.32 o 
   4  12   3        2.38        1.28      6.38 o 
  -2 -11   4        0.24        1.17      6.18 o 
  -1 -11   4        1.74        1.67      6.29 o 
   0 -11   4        1.15        3.89      4.45 o 
  -4 -10   4        5.41        1.26      8.18 o 
  -3 -10   4       24.36       24.12      7.86 o 
  -2 -10   4        1.12        4.93      6.52 o 
  -1 -10   4        1.35       12.62      5.18 o 
   0 -10   4        1.32        3.70      7.81 o 
   1 -10   4        0.15        4.07      5.76 o 
   2 -10   4        0.02        6.92      6.92 o 
  -5  -9   4        4.30        3.37      7.45 o 
  -4  -9   4        0.30       10.96      6.17 o 
  -3  -9   4        6.83        7.71      6.42 o 
  -2  -9   4       15.93       19.82      6.41 o 
  -1  -9   4        1.19        0.46      5.28 o 
   0  -9   4       64.45       57.66     14.65 o 
   1  -9   4       27.22       12.28      7.47 o 
   2  -9   4        4.48        1.68      7.03 o 
   3  -9   4        1.95        4.23      7.22 o 
  -6  -8   4       19.10       31.69      8.13 o 
  -5  -8   4       17.74       16.75      7.10 o 
  -4  -8   4       17.32       12.53      7.58 o 
  -3  -8   4        0.01        1.01      5.15 o 
  -2  -8   4        1.80        3.23      4.81 o 
  -1  -8   4        3.21        5.17      4.87 o 
   0  -8   4       11.98        9.26      3.96 o 
   1  -8   4        8.60        2.39      6.36 o 
   2  -8   4       83.04       76.61      8.83 o 
   3  -8   4        6.45        6.06      6.61 o 
   4  -8   4        2.33        3.57      6.50 o 
  -6  -7   4       11.08       12.45      9.73 o 
  -5  -7   4       49.28       49.46     10.17 o 
  -4  -7   4       11.21       18.77      6.50 o 
  -3  -7   4       17.53       18.22      5.54 o 
  -2  -7   4        0.04        5.17      5.17 o 
  -1  -7   4      121.70      124.66      9.02 o 
   0  -7   4        5.31        3.15      3.47 o 
   1  -7   4       18.84        7.86      5.28 o 
   2  -7   4       67.29       48.27      8.64 o 
   3  -7   4       47.06       62.22      8.54 o 
   4  -7   4       94.38       83.74     10.08 o 
   5  -7   4       70.61       86.90     10.22 o 
  -7  -6   4       24.31       30.75     10.65 o 
  -6  -6   4       33.75       32.85     10.19 o 
  -5  -6   4       35.43       33.61      8.67 o 
  -4  -6   4      150.02      170.78     11.18 o 
  -3  -6   4       65.99       46.64      7.16 o 
  -2  -6   4       15.94       19.58      4.01 o 
  -1  -6   4       45.36       37.80      6.01 o 
   0  -6   4      243.24      242.29     22.23 o 
   1  -6   4      238.76      226.93     11.01 o 
   2  -6   4       14.63       22.79      5.17 o 
   3  -6   4      238.63      250.32     13.36 o 
   4  -6   4      202.57      207.19     12.63 o 
   5  -6   4       17.80        8.25      7.20 o 
   6  -6   4       48.47       50.25      9.75 o 
  -7  -5   4       13.35       37.18      7.27 o 
  -6  -5   4       16.89       32.48      7.63 o 
  -5  -5   4       27.19       31.23      7.07 o 
  -4  -5   4      220.88      241.18     11.96 o 
  -3  -5   4      128.88      126.58      8.53 o 
  -2  -5   4      540.44      541.39     14.52 o 
  -1  -5   4      267.48      279.62     10.05 o 
   0  -5   4      303.89      283.26     17.26 o 
   1  -5   4      209.18      217.18      9.88 o 
   2  -5   4       34.73       42.44      5.70 o 
   3  -5   4      113.13      111.15      8.66 o 
   4  -5   4      159.66      145.31     10.47 o 
   5  -5   4       22.63       17.77      7.76 o 
   6  -5   4       42.97       21.25      7.56 o 
  -7  -4   4        0.55        8.41      8.41 o 
  -6  -4   4       26.87       21.59      9.19 o 
  -5  -4   4       80.34      103.04      9.49 o 
  -4  -4   4       64.51       59.67      6.90 o 
  -3  -4   4       28.58       32.16      5.30 o 
  -2  -4   4      456.10      440.16     12.49 o 
  -1  -4   4      826.80      857.17     14.75 o 
   0  -4   4       71.73       74.99      4.51 o 
   1  -4   4       34.27       48.06      4.72 o 
   2  -4   4      200.46      210.35      9.50 o 
   3  -4   4       36.36       26.02      6.12 o 
   4  -4   4       36.94       34.98      6.81 o 
   5  -4   4        0.00        4.23      4.76 o 
   6  -4   4        4.85        8.41      5.85 o 
   7  -4   4        1.12        1.15      5.98 o 
  -8  -3   4        0.03       22.70      8.60 o 
  -7  -3   4        0.10       11.59      6.98 o 
  -6  -3   4       12.89       17.75      6.13 o 
  -5  -3   4      156.26      153.91     10.92 o 
  -4  -3   4       14.70       13.20      4.98 o 
  -3  -3   4       24.88       21.27      3.83 o 
  -2  -3   4       12.59       10.42      3.13 o 
  -1  -3   4     1164.47     1321.59     16.57 o 
   0  -3   4      756.67      860.46     62.86 o 
   1  -3   4     1528.76     1664.42     19.42 o 
   2  -3   4       29.88       33.52      4.10 o 
   3  -3   4        1.26        1.24      3.39 o 
   4  -3   4       66.43       64.19      6.72 o 
   5  -3   4       15.78       13.77      5.21 o 
   6  -3   4        4.15        0.52      5.79 o 
   7  -3   4        1.01        2.70      6.05 o 
  -8  -2   4       30.09       23.82     10.91 o 
  -7  -2   4        0.98        4.54      8.01 o 
  -6  -2   4       27.77       46.39      7.67 o 
  -5  -2   4       56.74       56.46      7.37 o 
  -4  -2   4       98.41       88.52      7.58 o 
  -3  -2   4       19.19       14.96      4.02 o 
  -2  -2   4       98.33      106.77      5.71 o 
  -1  -2   4       39.98       50.07      3.88 o 
   0  -2   4     2168.93     2364.55     92.00 o 
   1  -2   4      247.18      281.78      8.29 o 
   2  -2   4      109.72       97.72      5.93 o 
   3  -2   4       26.48       19.20      4.20 o 
   4  -2   4       19.85       18.37      4.44 o 
   5  -2   4       14.23       18.27      5.24 o 
   6  -2   4        0.32        5.42      5.42 o 
   7  -2   4        0.59        2.11      4.71 o 
  -8  -1   4       27.46       23.93     12.85 o 
  -7  -1   4       22.34       28.11      9.77 o 
  -6  -1   4       69.80       69.17      9.84 o 
  -5  -1   4       16.29       12.37      6.07 o 
  -4  -1   4       79.12       66.64      6.49 o 
  -3  -1   4        1.24        0.79      3.26 o 
  -2  -1   4      119.19       94.79      5.05 o 
  -1  -1   4      479.11      432.75      8.24 o 
   0  -1   4     1089.79     1234.05     36.10 o 
   1  -1   4     1480.22     1459.32     15.57 o 
   2  -1   4       13.65        8.29      3.01 o 
   3  -1   4      573.50      543.07     13.67 o 
   4  -1   4       33.77       41.54      5.41 o 
   5  -1   4       46.59       45.70      6.00 o 
   6  -1   4        0.16        4.82      4.82 o 
   7  -1   4        4.37        5.19      6.37 o 
   8  -1   4        0.02        6.28      6.28 o 
  -8   0   4        9.56       20.23      9.99 o 
  -7   0   4        0.21       11.87      7.59 o 
  -6   0   4       32.42       36.23      8.41 o 
  -5   0   4       81.82       76.33      8.45 o 
  -4   0   4       67.95       54.20      8.40 o 
  -3   0   4     1080.65      944.77     16.40 o 
  -2   0   4      227.91      204.30      7.25 o 
  -1   0   4     8988.21     8726.29     34.63 o 
   0   0   4       96.87      102.89     13.71 o 
   1   0   4     2635.24     2351.07     18.32 o 
   2   0   4       38.10       32.63      3.63 o 
   3   0   4     3308.73     2970.66     28.50 o 
   4   0   4        0.46        1.77      4.72 o 
   5   0   4      129.01      123.76      9.27 o 
   6   0   4       12.81       18.16      6.82 o 
   7   0   4       11.28        0.57      6.67 o 
   8   0   4        3.80       12.62      5.73 o 
  -7   1   4        1.86        6.81      7.69 o 
  -6   1   4        0.68        1.27      6.44 o 
  -5   1   4        3.58        2.91      5.61 o 
  -4   1   4        3.58        0.73      4.17 o 
  -3   1   4       10.98        8.19      3.15 o 
  -2   1   4        0.08        0.00      2.18 o 
  -1   1   4      986.22     1054.92     12.59 o 
   0   1   4      529.52      617.93      6.54 o 
   1   1   4      280.05      266.77      6.66 o 
   2   1   4      154.08      136.32      6.76 o 
   3   1   4      184.04      154.12      8.62 o 
   4   1   4     2537.67     2476.65     32.55 o 
   5   1   4      181.34      180.92     12.68 o 
   6   1   4       78.40       78.54     11.59 o 
   7   1   4        7.57       33.52      8.76 o 
   8   1   4        0.32       10.15      9.67 o 
  -7   2   4        2.24        0.00      7.45 o 
  -6   2   4        6.14       13.99      6.38 o 
  -5   2   4       35.63       32.90      6.07 o 
  -4   2   4       78.17       64.77      6.66 o 
  -3   2   4        5.12        5.44      3.41 o 
  -2   2   4       17.66        9.33      2.89 o 
  -1   2   4       34.75       37.58      3.44 o 
   0   2   4     1409.48     1604.58     36.25 o 
   1   2   4       37.70       40.80      3.79 o 
   2   2   4       13.91       14.59      4.00 o 
   3   2   4      572.01      509.61     14.39 o 
   4   2   4      495.12      520.87     16.88 o 
   5   2   4      122.90      133.40     11.44 o 
   6   2   4      828.09      859.11     26.84 o 
   7   2   4        5.84        5.31      8.38 o 
   8   2   4        7.15        8.17      7.64 o 
  -7   3   4        5.20       15.51      7.19 o 
  -6   3   4        0.22        4.00      6.44 o 
  -5   3   4      118.89      120.28      9.09 o 
  -4   3   4        7.10       15.06      4.01 o 
  -3   3   4      218.05      214.98      8.71 o 
  -2   3   4      623.24      603.15     11.69 o 
  -1   3   4        1.45        0.65      1.89 o 
   0   3   4       16.40        9.51      1.47 o 
   1   3   4      261.42      227.92      7.11 o 
   2   3   4      564.27      594.37     11.16 o 
   3   3   4       77.12       67.00      5.38 o 
   4   3   4      303.13      285.00     11.49 o 
   5   3   4      130.31      142.22      9.96 o 
   6   3   4      271.02      247.29     13.44 o 
   7   3   4       25.97       24.27      7.45 o 
   8   3   4       16.01        6.02      7.19 o 
  -7   4   4        2.08        4.10      8.08 o 
  -6   4   4        8.68       10.06      8.06 o 
  -5   4   4      216.93      226.98     13.01 o 
  -4   4   4        0.56        0.38      6.35 o 
  -3   4   4      198.88      183.34      9.33 o 
  -2   4   4      148.63      150.67      7.19 o 
  -1   4   4       91.71      106.68      5.32 o 
   0   4   4      319.93      310.37     15.67 o 
   1   4   4      248.23      238.55      7.54 o 
   2   4   4       32.25       33.45      3.91 o 
   3   4   4      362.27      328.94     10.45 o 
   4   4   4        0.80        0.32      3.81 o 
   5   4   4        1.78        5.98      5.05 o 
   6   4   4       17.04       18.82      6.52 o 
   7   4   4       32.85       50.34      7.75 o 
   8   4   4       85.74       77.37      9.96 o 
  -6   5   4        6.12       14.56      7.08 o 
  -5   5   4       45.46       43.13      8.00 o 
  -4   5   4        8.41       10.45      6.03 o 
  -3   5   4       33.77       26.28      5.45 o 
  -2   5   4       47.92       57.93      5.80 o 
  -1   5   4      359.61      362.99     10.47 o 
   0   5   4      590.31      681.08     45.25 o 
   1   5   4       78.21       81.51      5.44 o 
   2   5   4       10.92       10.61      3.27 o 
   3   5   4      124.10      109.08      6.89 o 
   4   5   4       57.07       54.79      6.37 o 
   5   5   4        0.13        0.78      3.91 o 
   6   5   4       29.22       42.98      6.52 o 
   7   5   4       24.40       37.53      6.93 o 
   8   5   4        4.09        0.53      5.58 o 
  -6   6   4        4.39       10.18      7.53 o 
  -5   6   4        0.65        3.52      6.88 o 
  -4   6   4       83.35       89.33      9.70 o 
  -3   6   4      100.23      101.12      8.31 o 
  -2   6   4       61.48       49.69      5.98 o 
  -1   6   4       90.34       99.55      6.90 o 
   0   6   4     1541.52     1788.13    185.20 o 
   1   6   4      404.01      429.95     11.93 o 
   2   6   4       55.22       58.21      5.13 o 
   3   6   4       27.73       29.99      4.12 o 
   4   6   4       13.41        9.94      5.06 o 
   5   6   4       49.13       46.44      6.40 o 
   6   6   4        3.47        0.46      5.86 o 
   7   6   4        0.50        5.78      5.78 o 
   8   6   4        0.06        1.05      5.39 o 
  -6   7   4        0.13        2.86      8.67 o 
  -5   7   4       51.31       39.53     10.30 o 
  -4   7   4        2.81        7.67      6.66 o 
  -3   7   4      116.78      134.13      9.62 o 
  -2   7   4       12.31       12.75      4.93 o 
  -1   7   4      265.64      243.26     10.98 o 
   0   7   4       23.72       18.88      3.21 o 
   1   7   4       80.58       84.27      6.69 o 
   2   7   4      177.30      173.03      8.76 o 
   3   7   4      132.23      141.63      9.06 o 
   4   7   4       12.18        6.73      4.65 o 
   5   7   4        9.30        2.21      5.89 o 
   6   7   4       32.43       35.82      6.31 o 
   7   7   4       15.92       21.81      6.73 o 
  -5   8   4        0.83        6.85      6.85 o 
  -4   8   4       11.12       13.40      8.24 o 
  -3   8   4       26.06       29.74      8.18 o 
  -2   8   4       79.86       73.79      8.54 o 
  -1   8   4      337.08      285.75     13.27 o 
   0   8   4      480.61      461.77     51.47 o 
   1   8   4      154.13      178.60      9.81 o 
   2   8   4       66.10       61.33      7.23 o 
   3   8   4      151.41      148.79     10.29 o 
   4   8   4        1.83        1.78      5.29 o 
   5   8   4       55.55       54.94      7.01 o 
   6   8   4        6.47        2.08      6.12 o 
   7   8   4        0.02        9.66      6.01 o 
  -4   9   4        8.18        9.89      7.33 o 
  -3   9   4       68.07       69.25     10.44 o 
  -2   9   4       80.96       91.24      9.31 o 
  -1   9   4        0.55        7.24      6.53 o 
   0   9   4       98.63      100.47     18.28 o 
   1   9   4      592.21      660.16     19.53 o 
   2   9   4        0.04        0.46      5.40 o 
   3   9   4       97.64      106.82      9.36 o 
   4   9   4        0.53        2.46      5.67 o 
   5   9   4        0.83        5.72      5.67 o 
   6   9   4        0.03        2.21      6.74 o 
   7   9   4        0.01        6.02      6.02 o 
  -4  10   4        0.43        6.99      6.06 o 
  -3  10   4        1.46        5.15      6.95 o 
  -2  10   4        7.02        1.82      7.20 o 
  -1  10   4        7.00        0.58      7.69 o 
   0  10   4       24.52       22.54      4.76 o 
   1  10   4       14.22       21.18      7.24 o 
   2  10   4      140.79      163.08     11.85 o 
   3  10   4       14.94       24.77      7.61 o 
   4  10   4       11.85       15.23      6.97 o 
   5  10   4       29.45       26.98      8.59 o 
   6  10   4        0.63        8.58      5.53 o 
  -2  11   4        0.24        2.58      7.03 o 
  -1  11   4        0.00        6.84      6.84 o 
   0  11   4        1.11        1.04      4.52 o 
   1  11   4        9.52       14.64      6.09 o 
   2  11   4        0.25        5.27      6.94 o 
   3  11   4       17.96       12.34      8.33 o 
   4  11   4       22.42       26.73      7.09 o 
   5  11   4       47.84       57.05      8.57 o 
  -1  12   4        2.83        0.67      7.23 o 
   0  12   4        0.55        3.87      4.92 o 
   1  12   4        2.23        0.62      6.76 o 
   2  12   4        0.49        8.33      8.33 o 
   3  12   4        0.03        1.95      6.14 o 
   4  12   4        0.01        3.82      7.47 o 
  -4 -10   5       40.42       49.17      9.34 o 
  -3 -10   5        3.35       10.84      7.08 o 
  -2 -10   5        0.03        5.64      6.09 o 
  -1 -10   5       13.35       17.94      5.75 o 
   0 -10   5        1.94        8.00      4.29 o 
   1 -10   5        7.53        9.55      5.94 o 
   2 -10   5        1.25        1.85      6.54 o 
  -5  -9   5        0.45        3.41      8.20 o 
  -4  -9   5        0.02        7.31      7.31 o 
  -3  -9   5        0.06        9.68      5.54 o 
  -2  -9   5       22.94       31.58      6.94 o 
  -1  -9   5        0.94        1.49      5.59 o 
   0  -9   5       15.15        6.06      4.96 o 
   1  -9   5        2.28        6.63      6.02 o 
   2  -9   5        2.38        5.81      5.98 o 
   3  -9   5       30.08       30.56      7.67 o 
  -6  -8   5       22.20       18.78      8.93 o 
  -5  -8   5        8.94       11.10      8.33 o 
  -4  -8   5        2.24       11.10      5.77 o 
  -3  -8   5       16.88       16.79      6.61 o 
  -2  -8   5       21.33       17.28      5.52 o 
  -1  -8   5       40.66       41.28      6.57 o 
   0  -8   5       14.55        2.06      4.32 o 
   1  -8   5        0.98        5.91      5.91 o 
   2  -8   5        9.32       17.99      6.59 o 
   3  -8   5       59.23       45.91     10.25 o 
   4  -8   5       23.95       18.70      8.51 o 
  -6  -7   5       37.86       36.24     10.77 o 
  -5  -7   5        2.59        6.79      8.01 o 
  -4  -7   5       56.97       54.46      8.53 o 
  -3  -7   5       45.49       59.39      6.89 o 
  -2  -7   5        8.00       13.70      4.98 o 
  -1  -7   5        2.18       10.04      4.22 o 
   0  -7   5       37.53       47.17     10.75 o 
   1  -7   5        0.01       10.46      3.87 o 
   2  -7   5       93.40       83.11      9.20 o 
   3  -7   5        3.12        5.13      6.80 o 
   4  -7   5        0.25        6.89      6.89 o 
   5  -7   5        8.83       11.40      7.53 o 
  -7  -6   5       54.85       65.31     11.70 o 
  -6  -6   5       50.53       50.60     10.16 o 
  -5  -6   5      156.48      171.76     13.32 o 
  -4  -6   5       38.98       39.87      7.66 o 
  -3  -6   5       40.14       30.60      6.66 o 
  -2  -6   5       20.48        8.32      5.17 o 
  -1  -6   5        2.06        2.09      4.12 o 
   0  -6   5        5.48        0.56      3.35 o 
   1  -6   5       27.08       31.55      5.17 o 
   2  -6   5      110.29       88.07      8.74 o 
   3  -6   5       45.62       47.98      7.71 o 
   4  -6   5       49.40       47.74      8.11 o 
   5  -6   5       70.37       71.41     10.79 o 
   6  -6   5       21.92       27.98      8.51 o 
  -7  -5   5        2.81        0.70      8.78 o 
  -6  -5   5        4.65        3.82      7.13 o 
  -5  -5   5      146.90      156.49     11.68 o 
  -4  -5   5        0.00        0.93      5.32 o 
  -3  -5   5        1.09        2.30      4.72 o 
  -2  -5   5      250.12      267.31     10.61 o 
  -1  -5   5      204.26      199.24      9.10 o 
   0  -5   5      660.29      688.51     56.68 o 
   1  -5   5       26.66       19.04      5.04 o 
   2  -5   5        7.54        5.07      4.46 o 
   3  -5   5      124.72      136.92      9.83 o 
   4  -5   5        0.19        5.86      5.86 o 
   5  -5   5        0.44       10.99      5.49 o 
   6  -5   5       74.19       66.47     10.07 o 
  -7  -4   5        7.21        2.89      9.13 o 
  -6  -4   5        1.23       11.66      6.63 o 
  -5  -4   5        1.94        8.63      5.08 o 
  -4  -4   5       25.46       32.10      5.72 o 
  -3  -4   5      181.99      154.79      9.13 o 
  -2  -4   5        0.73        5.18      3.17 o 
  -1  -4   5       18.43       19.35      3.97 o 
   0  -4   5      154.76      163.39      9.56 o 
   1  -4   5      125.23      125.70      7.37 o 
   2  -4   5       17.09       16.47      4.78 o 
   3  -4   5        2.49        0.37      4.54 o 
   4  -4   5       59.22       65.87      7.50 o 
   5  -4   5       34.90       39.16      7.18 o 
   6  -4   5       22.29       16.70      6.74 o 
   7  -4   5       14.10        6.83      6.73 o 
  -7  -3   5        0.30        2.95      6.87 o 
  -6  -3   5        7.51        3.64      6.82 o 
  -5  -3   5       28.21       28.78      6.10 o 
  -4  -3   5       39.71       27.76      6.17 o 
  -3  -3   5       25.57       39.27      4.71 o 
  -2  -3   5      767.21      753.38     15.34 o 
  -1  -3   5      814.24      897.33     14.32 o 
   0  -3   5      414.76      443.76     37.05 o 
   1  -3   5      269.87      293.94      9.59 o 
   2  -3   5       69.15       70.77      5.63 o 
   3  -3   5      708.61      744.89     17.19 o 
   4  -3   5        9.73        1.92      4.72 o 
   5  -3   5        4.18        1.34      5.71 o 
   6  -3   5      102.02       84.31     10.51 o 
   7  -3   5        0.81        0.52      6.09 o 
  -7  -2   5       10.34        7.58      9.42 o 
  -6  -2   5      104.27      102.47     11.16 o 
  -5  -2   5        1.46       14.09      4.98 o 
  -4  -2   5       31.73       29.52      5.49 o 
  -3  -2   5     1732.41     1704.17     23.02 o 
  -2  -2   5      167.92      154.57      7.19 o 
  -1  -2   5      489.61      424.90     10.12 o 
   0  -2   5      432.73      483.69     41.18 o 
   1  -2   5       48.70       62.89      5.01 o 
   2  -2   5     1252.89     1364.74     18.93 o 
   3  -2   5        0.86        1.50      3.84 o 
   4  -2   5       22.06       27.10      4.71 o 
   5  -2   5       98.71      103.30      8.59 o 
   6  -2   5        3.64        5.96      5.96 o 
   7  -2   5        2.87        9.20      5.91 o 
  -7  -1   5        1.45        5.52      8.02 o 
  -6  -1   5        4.39        8.27      6.98 o 
  -5  -1   5        3.22        4.96      5.35 o 
  -4  -1   5      665.93      622.95     17.33 o 
  -3  -1   5       32.33       25.88      4.89 o 
  -2  -1   5        0.30        2.75      2.75 o 
  -1  -1   5     1842.93     1999.28     18.57 o 
   0  -1   5      349.70      395.65     20.01 o 
   1  -1   5       47.45       47.17      3.82 o 
   2  -1   5       64.66       74.65      5.75 o 
   3  -1   5        1.05        3.73      3.73 o 
   4  -1   5      467.48      462.66     14.92 o 
   5  -1   5        1.99        0.87      5.05 o 
   6  -1   5       13.89        6.53      6.53 o 
   7  -1   5        9.15        4.96      6.43 o 
  -7   0   5        1.21        2.37      8.46 o 
  -6   0   5       22.31       32.53      7.37 o 
  -5   0   5       36.15       42.48      7.54 o 
  -4   0   5        0.37        3.45      6.67 o 
  -3   0   5     1127.92     1079.03     18.34 o 
  -2   0   5      203.90      190.47      7.55 o 
  -1   0   5     1022.07      967.20     12.56 o 
   0   0   5     3771.96     3883.22     17.06 o 
   1   0   5     2276.16     2128.62     18.90 o 
   2   0   5      110.88      110.09      5.88 o 
   3   0   5      278.84      255.24     10.31 o 
   4   0   5       61.15       49.52      6.71 o 
   5   0   5       93.04       87.17      8.97 o 
   6   0   5       37.81       37.09      8.40 o 
   7   0   5        1.85        4.31      7.00 o 
   8   0   5        1.88        0.64      6.72 o 
  -7   1   5        0.43        6.24      8.17 o 
  -6   1   5        2.98       14.79      6.03 o 
  -5   1   5        2.20        1.56      5.66 o 
  -4   1   5       28.55       43.37      5.67 o 
  -3   1   5      191.38      169.67      7.94 o 
  -2   1   5       59.48       44.03      4.35 o 
  -1   1   5      138.73      143.02      5.69 o 
   0   1   5     1261.86     1462.34     22.41 o 
   1   1   5      389.34      374.48      8.27 o 
   2   1   5      467.08      382.71     10.37 o 
   3   1   5      845.86      754.82     15.49 o 
   4   1   5      102.94       86.38      8.84 o 
   5   1   5       19.79       32.20      7.18 o 
   6   1   5       62.14       70.81      9.84 o 
   7   1   5       31.28       25.81     10.66 o 
   8   1   5        2.68       10.46     10.46 o 
  -7   2   5        0.43       10.28      6.56 o 
  -6   2   5        0.23        7.48      7.48 o 
  -5   2   5        2.85        3.43      5.18 o 
  -4   2   5        0.55        2.65      4.06 o 
  -3   2   5       24.88       30.74      4.44 o 
  -2   2   5       64.37       59.31      4.78 o 
  -1   2   5      352.63      333.70      8.76 o 
   0   2   5      400.49      449.03      8.73 o 
   1   2   5      160.15      169.04      6.67 o 
   2   2   5      567.81      595.37     12.08 o 
   3   2   5       98.87       95.06      7.00 o 
   4   2   5      374.74      389.63     15.30 o 
   5   2   5       20.30       15.81      8.41 o 
   6   2   5       49.65       80.43     11.22 o 
   7   2   5       30.39       45.60     11.85 o 
   8   2   5       91.47       99.71     17.16 o 
  -7   3   5       14.30       16.92      8.15 o 
  -6   3   5       14.43       11.39      8.03 o 
  -5   3   5        4.18        6.30      5.75 o 
  -4   3   5      232.83      228.39     11.14 o 
  -3   3   5      190.89      168.75      8.17 o 
  -2   3   5       54.49       46.48      4.31 o 
  -1   3   5      597.95      717.95     11.90 o 
   0   3   5      125.12      148.10      8.24 o 
   1   3   5        0.52        0.91      2.31 o 
   2   3   5      346.62      348.17      9.99 o 
   3   3   5       62.99       73.34      5.91 o 
   4   3   5      318.27      332.94     12.60 o 
   5   3   5      562.19      569.90     18.80 o 
   6   3   5      179.75      169.76     13.20 o 
   7   3   5        3.08        9.11      7.86 o 
   8   3   5        4.55       12.30      8.14 o 
  -7   4   5        2.95        6.36      7.87 o 
  -6   4   5       25.84       19.58      8.54 o 
  -5   4   5      275.83      270.76     15.04 o 
  -4   4   5      116.73      124.43      8.40 o 
  -3   4   5      443.06      472.49     14.02 o 
  -2   4   5      436.45      414.39     12.17 o 
  -1   4   5       43.13       47.60      4.23 o 
   0   4   5       37.91       45.52      5.06 o 
   1   4   5       35.51       43.54      3.67 o 
   2   4   5      293.64      274.44      9.32 o 
   3   4   5      122.92      132.51      7.09 o 
   4   4   5        1.33        2.65      4.04 o 
   5   4   5      149.95      141.31      9.94 o 
   6   4   5      219.00      207.12     13.17 o 
   7   4   5       87.66       77.96      9.76 o 
   8   4   5       32.43       36.91      8.09 o 
  -6   5   5        0.36        7.76      7.76 o 
  -5   5   5       16.74       16.88      6.99 o 
  -4   5   5      116.50       89.70      9.43 o 
  -3   5   5        2.49        1.45      4.09 o 
  -2   5   5      167.52      157.48      8.15 o 
  -1   5   5     1145.80     1222.52     18.01 o 
   0   5   5      485.38      520.99     48.24 o 
   1   5   5        8.53        9.95      2.98 o 
   2   5   5      502.77      481.05     12.42 o 
   3   5   5      180.21      160.02      8.29 o 
   4   5   5        0.86        2.72      3.42 o 
   5   5   5      107.12       86.52      8.62 o 
   6   5   5       14.64       22.27      6.10 o 
   7   5   5       42.45       35.17      8.13 o 
   8   5   5       13.27        2.19      7.75 o 
  -6   6   5       18.03       24.20      8.40 o 
  -5   6   5       44.58       43.04      9.94 o 
  -4   6   5       15.47       13.54      6.23 o 
  -3   6   5       16.17       11.24      4.49 o 
  -2   6   5        1.18        3.82      3.70 o 
  -1   6   5      459.93      458.58     13.47 o 
   0   6   5       57.45       58.42      5.25 o 
   1   6   5      216.94      240.55      9.30 o 
   2   6   5      633.82      637.40     15.21 o 
   3   6   5        3.57        4.82      4.13 o 
   4   6   5        3.51        2.18      4.48 o 
   5   6   5        7.99        8.38      4.88 o 
   6   6   5       50.47       63.99      6.66 o 
   7   6   5       13.48        7.25      6.86 o 
   8   6   5        3.71        6.51      6.07 o 
  -6   7   5        2.29        8.51      8.51 o 
  -5   7   5       16.73       24.75      7.90 o 
  -4   7   5        1.01        2.79      5.65 o 
  -3   7   5        1.11        1.93      5.59 o 
  -2   7   5        0.27        0.84      4.27 o 
  -1   7   5        0.73        7.86      3.77 o 
   0   7   5      163.33      147.57     28.33 o 
   1   7   5       40.10       39.65      5.60 o 
   2   7   5       37.34       31.66      5.61 o 
   3   7   5       71.17       59.25      6.90 o 
   4   7   5      150.62      128.61      8.68 o 
   5   7   5       70.89       63.12      8.03 o 
   6   7   5        0.26        9.36      5.95 o 
   7   7   5        0.50        6.79      6.79 o 
  -5   8   5       52.02       48.23     10.65 o 
  -4   8   5        9.47       18.04      7.42 o 
  -3   8   5       75.65       80.25      9.98 o 
  -2   8   5        0.01        0.47      5.55 o 
  -1   8   5       10.20       10.98      5.16 o 
   0   8   5       40.32       57.77     11.05 o 
   1   8   5        4.33        8.44      5.05 o 
   2   8   5      151.28      141.88      9.64 o 
   3   8   5       84.96       75.11      8.21 o 
   4   8   5        0.05        8.92      4.28 o 
   5   8   5        1.35        3.36      5.87 o 
   6   8   5        6.22        2.10      6.30 o 
   7   8   5        9.70        8.67      6.34 o 
  -4   9   5        9.60       11.48      7.14 o 
  -3   9   5       24.54       24.21      7.67 o 
  -2   9   5        1.26        3.79      6.80 o 
  -1   9   5      472.44      412.05     17.24 o 
   0   9   5      212.03      233.95     47.70 o 
   1   9   5        0.01        5.39      6.75 o 
   2   9   5      400.04      423.33     16.57 o 
   3   9   5        1.49        0.95      5.53 o 
   4   9   5       25.39       29.55      6.37 o 
   5   9   5       16.12       13.57      7.29 o 
   6   9   5        2.04        9.82      6.16 o 
   7   9   5        0.52        5.57      5.57 o 
  -3  10   5       21.06       13.86      8.14 o 
  -2  10   5       18.75       19.94      7.80 o 
  -1  10   5       61.91       45.81      9.71 o 
   0  10   5        0.33        7.62     12.89 o 
   1  10   5       46.69       57.95      9.87 o 
   2  10   5      100.87      118.44     10.10 o 
   3  10   5       10.70        4.18      7.42 o 
   4  10   5        4.63        5.45      6.06 o 
   5  10   5        7.84        2.78      6.69 o 
   6  10   5       16.43       18.92      6.82 o 
  -2  11   5        4.34       12.55      6.91 o 
  -1  11   5        0.66        6.58      6.58 o 
   0  11   5        1.27        2.39      4.60 o 
   1  11   5        0.36        6.55      6.55 o 
   2  11   5        1.26        5.84      7.19 o 
   3  11   5        1.54        0.00      6.88 o 
   4  11   5       24.99       21.30      8.04 o 
   5  11   5        0.27        7.44      7.44 o 
  -1  12   5        4.73        0.00      7.54 o 
   0  12   5        0.65        6.27      6.18 o 
   1  12   5        0.95        7.78      7.78 o 
   2  12   5        7.19        8.94      7.19 o 
   3  12   5        1.74        1.28      7.59 o 
   4  12   5        7.87        3.17      7.28 o 
  -3 -10   6        6.85        7.91      6.17 o 
  -2 -10   6        7.33       12.06      6.33 o 
  -1 -10   6        0.06        3.34      6.12 o 
   0 -10   6        0.31        0.81      4.97 o 
   1 -10   6        0.00        2.41      6.36 o 
  -4  -9   6        1.19        1.88      7.19 o 
  -3  -9   6        6.64        7.58      6.27 o 
  -2  -9   6        4.87        1.10      6.13 o 
  -1  -9   6        1.38        5.18      5.01 o 
   0  -9   6       22.21       11.28      9.24 o 
   1  -9   6        4.46        2.23      6.11 o 
   2  -9   6        0.10        7.33      7.33 o 
   3  -9   6        0.51        0.00      6.59 o 
  -5  -8   6        7.34        1.99      6.81 o 
  -4  -8   6       14.19       19.12      7.24 o 
  -3  -8   6       12.32       18.45      6.31 o 
  -2  -8   6        7.33        8.98      5.76 o 
  -1  -8   6        2.07        4.25      5.01 o 
   0  -8   6        1.03        1.17      3.73 o 
   1  -8   6       54.29       41.26      7.93 o 
   2  -8   6        1.43        2.17      5.79 o 
   3  -8   6       21.04        4.07      7.79 o 
   4  -8   6        3.06        7.32      6.53 o 
  -6  -7   6       69.37       87.70     12.73 o 
  -5  -7   6      111.47      121.75     12.32 o 
  -4  -7   6       25.25       18.33      8.64 o 
  -3  -7   6      110.29      103.88      9.14 o 
  -2  -7   6        5.69        0.43      5.54 o 
  -1  -7   6        1.49        3.78      4.50 o 
   0  -7   6       44.71       44.29      6.56 o 
   1  -7   6       30.83       33.13      5.83 o 
   2  -7   6      105.80      107.00     10.33 o 
   3  -7   6       57.05       43.19      8.80 o 
   4  -7   6       26.53       28.68      8.32 o 
   5  -7   6        4.22       10.89      6.44 o 
  -6  -6   6       11.01       12.81      9.62 o 
  -5  -6   6       97.38      106.58     11.65 o 
  -4  -6   6      174.96      172.36     12.05 o 
  -3  -6   6      154.26      150.14     10.06 o 
  -2  -6   6       89.73       93.03      8.26 o 
  -1  -6   6      147.46      164.57      9.76 o 
   0  -6   6       26.06       25.81      6.53 o 
   1  -6   6        8.04        7.73      5.01 o 
   2  -6   6       44.87       34.67      6.64 o 
   3  -6   6      170.95      163.90     11.19 o 
   4  -6   6       18.75       14.30      6.91 o 
   5  -6   6        5.36       13.20      7.14 o 
  -7  -5   6       12.84       14.00      9.77 o 
  -6  -5   6        1.05        5.80      7.87 o 
  -5  -5   6        0.15        6.04      6.59 o 
  -4  -5   6       15.35        1.84      6.57 o 
  -3  -5   6       13.18       15.98      4.73 o 
  -2  -5   6       31.28       36.53      5.24 o 
  -1  -5   6       12.07       21.13      4.57 o 
   0  -5   6      130.74      117.16     23.31 o 
   1  -5   6       94.23       88.40      7.63 o 
   2  -5   6        1.04        3.86      4.24 o 
   3  -5   6       81.89       73.52      8.75 o 
   4  -5   6       29.50       39.75      6.89 o 
   5  -5   6       10.13        5.34      6.80 o 
   6  -5   6        9.76        3.44      6.60 o 
  -7  -4   6        0.72        0.70      8.79 o 
  -6  -4   6        1.82        5.03      6.86 o 
  -5  -4   6        0.20        2.13      5.84 o 
  -4  -4   6       20.73       16.88      6.33 o 
  -3  -4   6      217.04      203.87     10.26 o 
  -2  -4   6       99.18      109.92      6.96 o 
  -1  -4   6       58.58       59.27      5.62 o 
   0  -4   6      173.82      200.19     15.16 o 
   1  -4   6      204.08      208.85      9.75 o 
   2  -4   6        1.51        5.14      3.70 o 
   3  -4   6       56.73       57.55      5.70 o 
   4  -4   6        5.27       10.69      4.52 o 
   5  -4   6       26.03       16.57      6.70 o 
   6  -4   6       24.49       26.95      7.98 o 
  -7  -3   6        4.33        5.19      8.15 o 
  -6  -3   6        0.64        5.65      6.60 o 
  -5  -3   6        1.28        6.62      5.14 o 
  -4  -3   6       29.37       29.76      5.75 o 
  -3  -3   6       24.46       24.67      5.00 o 
  -2  -3   6      397.45      409.97     12.05 o 
  -1  -3   6        1.10        9.50      2.77 o 
   0  -3   6      126.09      141.28      6.27 o 
   1  -3   6      878.40      948.06     16.63 o 
   2  -3   6        0.44        2.11      3.52 o 
   3  -3   6       78.03       84.89      7.80 o 
   4  -3   6      144.44      163.05      9.72 o 
   5  -3   6       67.23       53.47      8.15 o 
   6  -3   6        0.29        1.57      6.15 o 
   7  -3   6        2.08        3.38      6.48 o 
  -7  -2   6        2.31       11.51      7.44 o 
  -6  -2   6       11.52       20.31      6.81 o 
  -5  -2   6       48.60       35.35      8.38 o 
  -4  -2   6       43.91       33.59      6.16 o 
  -3  -2   6      151.05      158.74      8.48 o 
  -2  -2   6      773.75      771.23     14.53 o 
  -1  -2   6      128.13      107.01      5.81 o 
   0  -2   6       45.20       43.87      3.53 o 
   1  -2   6       45.07       48.07      4.43 o 
   2  -2   6       96.89      112.42      7.19 o 
   3  -2   6     1244.39     1218.69     21.96 o 
   4  -2   6       66.98       68.94      6.77 o 
   5  -2   6       19.36       26.99      6.14 o 
   6  -2   6       12.94        1.03      6.68 o 
   7  -2   6        3.83        6.77      6.42 o 
  -7  -1   6        1.52        5.58      8.28 o 
  -6  -1   6      111.13       90.08     10.83 o 
  -5  -1   6      221.74      214.57     13.20 o 
  -4  -1   6       11.33        5.94      4.95 o 
  -3  -1   6      783.02      709.04     16.49 o 
  -2  -1   6     1502.22     1519.12     19.28 o 
  -1  -1   6     1057.89     1058.61     14.53 o 
   0  -1   6      949.97     1086.62     62.73 o 
   1  -1   6      135.87      144.84      6.37 o 
   2  -1   6       65.47       60.77      5.31 o 
   3  -1   6      153.01      151.27      8.65 o 
   4  -1   6       28.71       23.76      5.42 o 
   5  -1   6       22.73       31.31      5.55 o 
   6  -1   6        5.29        3.73      6.76 o 
   7  -1   6        3.54        6.97      6.50 o 
  -7   0   6        3.43        4.84      7.92 o 
  -6   0   6        8.45       14.68      7.06 o 
  -5   0   6        4.85        8.42      5.70 o 
  -4   0   6      565.58      569.34     16.99 o 
  -3   0   6      307.52      284.25     10.81 o 
  -2   0   6      872.33      960.82     15.46 o 
  -1   0   6      448.10      541.43     10.12 o 
   0   0   6       63.15      265.37      9.25 o 
   1   0   6      592.22      569.15     10.80 o 
   2   0   6      229.23      200.19      8.10 o 
   3   0   6      194.05      185.44      8.87 o 
   4   0   6       26.70       22.48      5.42 o 
   5   0   6       52.96       64.60      7.31 o 
   6   0   6       10.33       15.18      6.82 o 
   7   0   6        5.42        4.43      7.64 o 
   8   0   6        2.14        5.95      7.52 o 
  -7   1   6       17.92        5.60      9.32 o 
  -6   1   6        4.13       10.00      6.37 o 
  -5   1   6        0.41        0.00      5.52 o 
  -4   1   6      217.89      189.18     10.95 o 
  -3   1   6        1.25        2.77      3.54 o 
  -2   1   6       54.38       58.57      4.69 o 
  -1   1   6      261.63      239.67      7.88 o 
   0   1   6      255.06      232.60      5.20 o 
   1   1   6       29.99       21.12      3.27 o 
   2   1   6        0.14        4.43      2.75 o 
   3   1   6        1.64       13.90      3.93 o 
   4   1   6      159.78      133.04      9.43 o 
   5   1   6       12.47        0.00      6.56 o 
   6   1   6        8.47        4.90      8.01 o 
   7   1   6       10.65       15.12      8.91 o 
   8   1   6       10.69       24.44      8.93 o 
  -7   2   6        0.74        4.62      8.18 o 
  -6   2   6        1.56        0.60      6.72 o 
  -5   2   6       52.10       35.32      7.65 o 
  -4   2   6        8.65       12.22      4.91 o 
  -3   2   6       29.22       31.14      4.89 o 
  -2   2   6      629.93      622.08     13.73 o 
  -1   2   6       56.55       53.92      4.13 o 
   0   2   6        1.55        3.57      1.85 o 
   1   2   6      985.21     1024.27     14.57 o 
   2   2   6        4.41        3.96      3.34 o 
   3   2   6      332.81      354.47     12.58 o 
   4   2   6        8.09       11.42      5.76 o 
   5   2   6       44.59       24.69      8.38 o 
   6   2   6      225.79      259.08     17.16 o 
   7   2   6       16.47       13.42     11.73 o 
   8   2   6        9.75       31.62     12.75 o 
  -7   3   6        1.65        4.44      8.25 o 
  -6   3   6      133.60      139.38     12.59 o 
  -5   3   6       12.27       17.47      6.74 o 
  -4   3   6       71.39       69.20      7.64 o 
  -3   3   6        2.94        6.75      3.69 o 
  -2   3   6      544.72      556.17     13.19 o 
  -1   3   6      238.39      234.40      7.70 o 
   0   3   6      179.23      173.87      5.64 o 
   1   3   6       11.36       13.99      2.63 o 
   2   3   6      442.34      439.06     12.05 o 
   3   3   6      478.84      463.46     13.96 o 
   4   3   6       64.95       49.08      7.09 o 
   5   3   6        0.11        6.94      6.94 o 
   6   3   6       60.61       76.69     10.75 o 
   7   3   6       39.77       39.73     11.57 o 
   8   3   6      112.35      117.48     14.57 o 
  -7   4   6        3.29        5.10      7.65 o 
  -6   4   6        7.71       12.05      7.64 o 
  -5   4   6        6.62        4.75      6.53 o 
  -4   4   6       23.05       26.29      4.93 o 
  -3   4   6        7.26        4.42      4.22 o 
  -2   4   6     1353.94     1391.42     20.28 o 
  -1   4   6     1026.95     1093.47     16.11 o 
   0   4   6     1972.23     2322.38    136.42 o 
   1   4   6       99.90      108.54      5.92 o 
   2   4   6      311.48      304.70     10.39 o 
   3   4   6       43.58       58.15      5.76 o 
   4   4   6       13.53       14.26      4.42 o 
   5   4   6        0.21        5.84      5.84 o 
   6   4   6        1.06        8.36      5.39 o 
   7   4   6       15.40       23.61      8.00 o 
   8   4   6       10.32        1.24      8.93 o 
  -6   5   6        0.10        1.96      7.54 o 
  -5   5   6        8.08        0.54      7.18 o 
  -4   5   6       10.88       12.47      5.94 o 
  -3   5   6        8.47       13.10      4.00 o 
  -2   5   6      254.67      189.95      9.18 o 
  -1   5   6      362.13      383.61     11.37 o 
   0   5   6      690.19      772.03     69.33 o 
   1   5   6      924.49     1068.92     16.81 o 
   2   5   6      136.16      143.11      7.33 o 
   3   5   6      104.23      109.99      6.96 o 
   4   5   6        1.69        8.69      3.67 o 
   5   5   6        0.84        5.52      5.52 o 
   6   5   6        0.45        1.45      5.56 o 
   7   5   6        0.84        3.81      6.84 o 
   8   5   6        1.70        2.30      7.27 o 
  -6   6   6        2.13        1.42      8.71 o 
  -5   6   6       54.11       41.56      9.66 o 
  -4   6   6        0.36        1.55      5.99 o 
  -3   6   6        0.58        0.00      4.44 o 
  -2   6   6       73.88       74.25      6.99 o 
  -1   6   6       36.29       28.52      5.63 o 
   0   6   6        2.75        3.44      4.94 o 
   1   6   6       40.00       50.61      5.55 o 
   2   6   6      151.53      155.99      7.97 o 
   3   6   6      277.12      275.43     10.94 o 
   4   6   6       19.94       22.46      4.94 o 
   5   6   6       18.54       18.32      5.87 o 
   6   6   6        6.33       10.33      6.35 o 
   7   6   6        0.59        5.94      6.16 o 
   8   6   6        2.20        6.81      6.81 o 
  -5   7   6        1.67        1.31      7.35 o 
  -4   7   6        0.24        2.33      6.03 o 
  -3   7   6       17.11       26.88      6.23 o 
  -2   7   6       92.77       79.28      8.46 o 
  -1   7   6       17.78       17.49      4.79 o 
   0   7   6      341.96      376.21     44.56 o 
   1   7   6       34.76       51.20      5.48 o 
   2   7   6       39.22       58.02      5.89 o 
   3   7   6      119.01      132.65      8.81 o 
   4   7   6       21.62       22.27      4.64 o 
   5   7   6        6.68       11.96      5.09 o 
   6   7   6        0.04        5.58      6.53 o 
   7   7   6       23.00       17.37      7.19 o 
  -5   8   6        3.59        8.88      8.88 o 
  -4   8   6        0.57        6.94      6.54 o 
  -3   8   6       28.20       35.44      7.16 o 
  -2   8   6        0.60        1.93      5.40 o 
  -1   8   6       30.32       29.24      5.73 o 
   0   8   6       34.86       37.58      8.12 o 
   1   8   6      310.24      329.86     13.63 o 
   2   8   6        2.60        4.80      4.99 o 
   3   8   6        2.74        1.28      4.89 o 
   4   8   6       81.97       80.46      8.36 o 
   5   8   6      208.46      186.90     12.65 o 
   6   8   6       11.29       15.83      6.19 o 
   7   8   6        1.05        0.52      6.36 o 
  -4   9   6       13.94       11.03      7.85 o 
  -3   9   6        5.67        2.46      7.16 o 
  -2   9   6       32.52       38.64      7.22 o 
  -1   9   6      117.00      104.86      9.93 o 
   0   9   6       42.38       49.82     10.20 o 
   1   9   6      803.27      833.44     22.90 o 
   2   9   6       19.33       21.94      7.48 o 
   3   9   6       10.44        4.71      6.62 o 
   4   9   6       39.78       36.79      6.94 o 
   5   9   6        0.15        3.69      5.95 o 
   6   9   6        1.18        4.96      5.30 o 
   7   9   6       27.63       21.97      7.12 o 
  -3  10   6        1.09        0.66      6.67 o 
  -2  10   6        9.64        3.08      8.17 o 
  -1  10   6       43.46       36.93      8.70 o 
   0  10   6        1.11        4.67      4.67 o 
   1  10   6      296.36      341.19     16.19 o 
   2  10   6       29.62       45.65      8.47 o 
   3  10   6      143.16      139.91     12.16 o 
   4  10   6        6.55        2.15      7.61 o 
   5  10   6        0.89        2.28      6.52 o 
   6  10   6        5.67       15.52      6.52 o 
  -2  11   6        0.08        3.39      7.54 o 
  -1  11   6        0.06        5.03      7.51 o 
   0  11   6       17.37       15.87      5.34 o 
   1  11   6       17.61        5.83      8.04 o 
   2  11   6        0.11        7.42      7.42 o 
   3  11   6       59.88       69.88      9.49 o 
   4  11   6        6.32        1.20      7.31 o 
   5  11   6        1.94        4.16      7.20 o 
  -1  12   6        2.02        2.06      6.59 o 
   0  12   6        0.05        2.17      5.19 o 
   1  12   6        6.85       14.15      6.25 o 
   2  12   6        2.23        4.43      6.73 o 
   3  12   6        0.29        6.28      5.69 o 
   4  12   6        2.32        5.00      6.79 o 
  -2 -10   7        0.02        0.00      6.19 o 
  -1 -10   7        0.46        5.72      5.34 o 
   0 -10   7        0.52        3.01      4.04 o 
  -4  -9   7        5.07        6.78      6.78 o 
  -3  -9   7        1.52        5.98      5.98 o 
  -2  -9   7        2.67        2.77      6.68 o 
  -1  -9   7        1.55        0.55      5.86 o 
   0  -9   7        0.03        0.82      4.35 o 
   1  -9   7        1.24        0.00      5.53 o 
   2  -9   7       15.13       15.10      7.43 o 
  -5  -8   7        4.81       14.03      6.65 o 
  -4  -8   7       12.17       21.94      7.91 o 
  -3  -8   7        2.27        0.54      5.93 o 
  -2  -8   7       41.97       32.09      6.71 o 
  -1  -8   7       26.33       23.70      7.35 o 
   0  -8   7       13.42        6.18      4.53 o 
   1  -8   7        1.97        3.23      6.58 o 
   2  -8   7       13.81       14.08      6.35 o 
   3  -8   7        1.07        0.57      6.01 o 
  -6  -7   7       17.80       40.84      8.20 o 
  -5  -7   7        8.65       15.95      7.86 o 
  -4  -7   7       85.98       62.83     10.04 o 
  -3  -7   7        0.23        7.18      6.32 o 
  -2  -7   7        7.26        6.13      5.41 o 
  -1  -7   7        2.53        6.21      4.40 o 
   0  -7   7       59.77       71.42     19.83 o 
   1  -7   7        1.02        2.87      5.31 o 
   2  -7   7        8.27        6.15      6.88 o 
   3  -7   7        2.82        4.43      7.06 o 
   4  -7   7        0.45        5.29      6.50 o 
  -6  -6   7        6.56        5.46      7.69 o 
  -5  -6   7       89.96       77.82     11.37 o 
  -4  -6   7       35.94       35.93      9.01 o 
  -3  -6   7      193.19      193.51     12.30 o 
  -2  -6   7       79.69       86.78      8.34 o 
  -1  -6   7       65.35       82.07      7.80 o 
   0  -6   7      151.49      151.23     15.56 o 
   1  -6   7       80.38       80.06      8.39 o 
   2  -6   7        1.31        2.78      5.32 o 
   3  -6   7        3.28        2.99      6.42 o 
   4  -6   7        0.00        7.13      6.17 o 
   5  -6   7       22.20       26.81      7.35 o 
  -6  -5   7        3.20        1.36      7.36 o 
  -5  -5   7      109.82      124.26     10.74 o 
  -4  -5   7        6.51        3.44      6.09 o 
  -3  -5   7       12.58       21.06      5.80 o 
  -2  -5   7       15.14       20.22      4.41 o 
  -1  -5   7        0.34        2.77      3.89 o 
   0  -5   7       13.26        9.31      4.50 o 
   1  -5   7       13.22        6.83      4.84 o 
   2  -5   7       60.56       66.09      7.11 o 
   3  -5   7       14.31       14.56      6.26 o 
   4  -5   7        8.99        1.52      6.62 o 
   5  -5   7        1.79        7.19      5.74 o 
   6  -5   7        7.13        6.43      6.69 o 
  -7  -4   7        9.77        6.69      8.96 o 
  -6  -4   7        2.58        5.83      7.65 o 
  -5  -4   7        3.63        9.23      6.11 o 
  -4  -4   7       37.19       36.84      6.07 o 
  -3  -4   7      260.96      256.36     11.76 o 
  -2  -4   7      129.68      135.46      8.13 o 
  -1  -4   7        3.55        6.99      3.18 o 
   0  -4   7       49.25       58.86      8.85 o 
   1  -4   7       22.10       22.51      5.33 o 
   2  -4   7       21.02       14.77      5.99 o 
   3  -4   7       32.56       33.53      5.97 o 
   4  -4   7        2.05        2.78      5.38 o 
   5  -4   7        0.00        1.01      5.78 o 
   6  -4   7        4.49        3.40      6.74 o 
  -7  -3   7        0.84        8.78      8.78 o 
  -6  -3   7       11.11        3.82      7.07 o 
  -5  -3   7        1.93        5.85      5.65 o 
  -4  -3   7       23.09       30.66      5.38 o 
  -3  -3   7      113.22      105.05      7.82 o 
  -2  -3   7      216.10      212.27      9.28 o 
  -1  -3   7       60.71       59.29      5.41 o 
   0  -3   7        2.76        5.67      2.12 o 
   1  -3   7       19.85       19.35      4.40 o 
   2  -3   7      249.77      265.93     10.94 o 
   3  -3   7      201.94      196.08     10.30 o 
   4  -3   7        0.70        5.21      5.21 o 
   5  -3   7        0.43        0.50      5.55 o 
   6  -3   7       40.74       37.67      7.77 o 
   7  -3   7        1.12        1.15      5.39 o 
  -7  -2   7        0.87        0.00      8.58 o 
  -6  -2   7        3.29        4.61      6.81 o 
  -5  -2   7       31.78       32.69      7.67 o 
  -4  -2   7       66.36       72.58      7.36 o 
  -3  -2   7      169.34      161.51      8.79 o 
  -2  -2   7       14.81       11.81      4.26 o 
  -1  -2   7        1.67        0.24      2.65 o 
   0  -2   7       24.91       26.69      2.93 o 
   1  -2   7     1048.81     1183.10     18.16 o 
   2  -2   7       53.03       60.62      5.55 o 
   3  -2   7       17.10       17.77      5.19 o 
   4  -2   7        0.15        1.65      4.17 o 
   5  -2   7      118.74      119.61      9.88 o 
   6  -2   7       43.64       49.21      7.53 o 
   7  -2   7        0.25        2.34      6.28 o 
  -7  -1   7        0.25        8.10      9.15 o 
  -6  -1   7       20.52        2.68      8.62 o 
  -5  -1   7       28.56       41.77      7.07 o 
  -4  -1   7       72.90       66.89      7.69 o 
  -3  -1   7       32.82       28.95      4.61 o 
  -2  -1   7      393.72      354.89     10.97 o 
  -1  -1   7     4717.57     5011.29     33.48 o 
   0  -1   7        0.05        1.89      1.96 o 
   1  -1   7       93.66       99.36      5.66 o 
   2  -1   7     1757.45     1826.40     23.24 o 
   3  -1   7      592.29      550.24     15.67 o 
   4  -1   7       67.16       55.25      7.45 o 
   5  -1   7        3.12        5.77      5.16 o 
   6  -1   7        7.80       12.69      6.01 o 
   7  -1   7       23.70       18.10      7.04 o 
  -7   0   7        1.22        0.00      8.27 o 
  -6   0   7       11.81       13.70      7.54 o 
  -5   0   7        2.83        6.50      6.50 o 
  -4   0   7        0.62        3.84      5.16 o 
  -3   0   7       34.39       42.91      5.41 o 
  -2   0   7     1714.00     1787.98     21.78 o 
  -1   0   7     1828.82     1991.94     20.59 o 
   0   0   7        1.15       85.26      9.88 o 
   1   0   7      732.07      766.63     13.69 o 
   2   0   7        0.07        0.28      3.15 o 
   3   0   7        5.30        0.64      3.82 o 
   4   0   7       43.82       38.31      6.60 o 
   5   0   7        9.12        6.31      6.31 o 
   6   0   7       71.87       79.48      8.99 o 
   7   0   7        2.28        3.25      6.51 o 
  -7   1   7       30.77       26.95     10.70 o 
  -6   1   7        4.68        1.37      8.60 o 
  -5   1   7        8.88       11.00      6.19 o 
  -4   1   7       64.76       63.48      7.47 o 
  -3   1   7      260.69      233.80     10.19 o 
  -2   1   7      716.59      793.72     14.84 o 
  -1   1   7       13.37       18.24      3.37 o 
   0   1   7      172.15      174.15      6.97 o 
   1   1   7        3.48        0.60      2.50 o 
   2   1   7      101.59       89.75      6.07 o 
   3   1   7      115.22      106.78      6.91 o 
   4   1   7       34.60       39.50      6.40 o 
   5   1   7        3.20        6.35      6.35 o 
   6   1   7        0.17        1.81      7.73 o 
   7   1   7        8.05       11.31      8.49 o 
   8   1   7       16.02       17.75      9.19 o 
  -7   2   7        5.02       13.41      8.62 o 
  -6   2   7        0.18        1.31      7.85 o 
  -5   2   7       21.20       21.27      6.75 o 
  -4   2   7        0.09        0.85      4.22 o 
  -3   2   7        9.94        5.73      3.41 o 
  -2   2   7       63.03       56.22      5.16 o 
  -1   2   7      218.71      252.72      8.38 o 
   0   2   7     1233.87     1436.40     37.01 o 
   1   2   7      235.56      257.95      8.74 o 
   2   2   7       47.96       45.41      4.75 o 
   3   2   7      172.88      157.83      9.22 o 
   4   2   7       15.90       14.92      5.49 o 
   5   2   7       62.74       75.79     10.11 o 
   6   2   7       37.96       57.04      9.15 o 
   7   2   7       23.18       15.98     10.81 o 
   8   2   7       14.15        2.75     11.81 o 
  -7   3   7       69.42       83.93     12.27 o 
  -6   3   7       54.42       61.05     10.83 o 
  -5   3   7      144.23      129.61     11.42 o 
  -4   3   7      103.46       99.46      8.59 o 
  -3   3   7      160.52      146.11      8.49 o 
  -2   3   7       52.40       48.88      4.89 o 
  -1   3   7      242.94      245.77      8.71 o 
   0   3   7     1249.92     1340.13    114.50 o 
   1   3   7       19.69       14.93      3.58 o 
   2   3   7       32.12       34.91      4.79 o 
   3   3   7      149.68      145.49      8.42 o 
   4   3   7       85.91       83.26      8.06 o 
   5   3   7      456.65      525.41     19.88 o 
   6   3   7       31.36       30.48      9.62 o 
   7   3   7       19.06        1.53     12.05 o 
   8   3   7       49.99       62.36     14.22 o 
  -7   4   7        0.23        7.52      7.04 o 
  -6   4   7       38.75       48.69      8.57 o 
  -5   4   7      135.42      129.07     12.61 o 
  -4   4   7        3.72        9.81      5.20 o 
  -3   4   7      167.46      167.19      9.41 o 
  -2   4   7        3.23        1.72      3.52 o 
  -1   4   7       52.73       56.92      5.00 o 
   0   4   7      750.18      956.92     78.58 o 
   1   4   7     2330.36     2668.35     25.83 o 
   2   4   7       97.21       91.45      6.15 o 
   3   4   7        2.56        6.84      3.28 o 
   4   4   7       58.47       51.48      6.73 o 
   5   4   7      112.69      101.67      9.70 o 
   6   4   7       19.91       24.44      8.61 o 
   7   4   7       37.19       29.80     10.12 o 
   8   4   7       23.21       30.77      8.93 o 
  -6   5   7       38.73       43.60      9.96 o 
  -5   5   7        0.15        7.50      5.87 o 
  -4   5   7       60.37       46.92      8.17 o 
  -3   5   7       82.62       76.65      7.10 o 
  -2   5   7       19.31       18.71      4.68 o 
  -1   5   7      225.47      260.53      9.93 o 
   0   5   7      777.09      942.09     87.73 o 
   1   5   7       15.94       13.97      4.06 o 
   2   5   7        4.31        0.00      3.53 o 
   3   5   7       82.86       87.27      6.66 o 
   4   5   7       18.74        9.28      5.38 o 
   5   5   7       16.24       18.54      6.19 o 
   6   5   7        1.22        6.45      6.45 o 
   7   5   7       23.50       22.75      8.04 o 
   8   5   7        3.91        4.95      7.48 o 
  -6   6   7       18.48       35.16      8.45 o 
  -5   6   7       52.81       75.03      9.46 o 
  -4   6   7       21.64       32.74      6.48 o 
  -3   6   7        5.94       20.65      5.30 o 
  -2   6   7       77.68       70.51      6.43 o 
  -1   6   7      122.72      118.19      7.69 o 
   0   6   7       22.00       25.56      4.05 o 
   1   6   7      393.38      427.77     12.94 o 
   2   6   7       61.13       58.36      5.91 o 
   3   6   7       13.29       11.18      4.57 o 
   4   6   7       64.93       56.76      6.64 o 
   5   6   7        0.66        5.42      5.42 o 
   6   6   7        6.13       13.86      5.93 o 
   7   6   7        9.67        8.94      7.60 o 
  -5   7   7        0.47        2.68      6.88 o 
  -4   7   7        2.52        7.63      5.57 o 
  -3   7   7       20.84        6.51      6.65 o 
  -2   7   7       36.86       44.95      5.60 o 
  -1   7   7        5.88        2.96      4.03 o 
   0   7   7      213.48      223.51     21.42 o 
   1   7   7       17.95       19.46      5.27 o 
   2   7   7        2.62        4.94      3.81 o 
   3   7   7       36.23       30.28      6.36 o 
   4   7   7        6.54        2.15      4.74 o 
   5   7   7        0.40        7.57      5.15 o 
   6   7   7       19.11        7.27      7.03 o 
   7   7   7        1.54        2.76      6.26 o 
  -5   8   7        2.74        7.63      7.63 o 
  -4   8   7        0.29        3.87      6.36 o 
  -3   8   7      109.46      115.49     10.20 o 
  -2   8   7       56.86       63.33      8.09 o 
  -1   8   7       18.21       16.72      5.20 o 
   0   8   7       29.56       40.02      4.65 o 
   1   8   7       17.71       26.56      6.24 o 
   2   8   7      318.02      351.47     13.79 o 
   3   8   7        0.95        2.54      4.71 o 
   4   8   7        8.65        5.07      6.26 o 
   5   8   7        0.49        5.54      5.54 o 
   6   8   7       29.25       31.18      7.29 o 
   7   8   7       15.32       12.96      6.75 o 
  -4   9   7        5.08        2.11      7.58 o 
  -3   9   7       30.38       17.03      7.83 o 
  -2   9   7      116.65      105.90     10.45 o 
  -1   9   7       22.47       21.34      6.71 o 
   0   9   7       21.11       20.31      4.60 o 
   1   9   7       79.90       80.89      9.36 o 
   2   9   7      644.41      691.27     21.03 o 
   3   9   7      145.70      147.96     10.74 o 
   4   9   7        0.02       11.04      6.21 o 
   5   9   7        9.20       12.78      6.27 o 
   6   9   7        0.10        3.92      6.95 o 
  -3  10   7        2.79        8.96      7.01 o 
  -2  10   7       50.57       40.87      9.46 o 
  -1  10   7       42.21       31.76      7.62 o 
   0  10   7        1.43        1.30      4.34 o 
   1  10   7       16.11       12.53      8.37 o 
   2  10   7       35.26       45.31      8.30 o 
   3  10   7      158.24      185.11     12.76 o 
   4  10   7      164.32      178.90     13.64 o 
   5  10   7       59.21       66.75      9.66 o 
   6  10   7        0.02        0.59      6.15 o 
  -2  11   7        5.30        6.83      7.43 o 
  -1  11   7        0.74        5.80      6.59 o 
   0  11   7       15.96       17.88      6.67 o 
   1  11   7        3.26        2.32      6.71 o 
   2  11   7        2.91        5.78      7.19 o 
   3  11   7       42.87       32.64      9.49 o 
   4  11   7        0.00        3.52      6.62 o 
   5  11   7       16.55       13.74      6.50 o 
  -1  12   7        0.01        9.68      6.20 o 
   0  12   7        5.13        3.95      4.94 o 
   1  12   7        0.38        2.58      6.53 o 
   2  12   7        0.18        6.92      6.92 o 
   3  12   7        7.95        0.59      7.97 o 
   4  12   7        4.25        4.40      7.72 o 
  -3  -9   8       19.78       23.50      7.45 o 
  -2  -9   8        1.83        6.81      6.81 o 
  -1  -9   8        0.03        1.67      4.76 o 
   0  -9   8        0.80        4.24      4.39 o 
   1  -9   8        3.80        2.96      6.61 o 
   2  -9   8        1.37        5.88      5.88 o 
  -4  -8   8       10.63        1.85      8.25 o 
  -3  -8   8       11.42       12.55      6.54 o 
  -2  -8   8        0.15        3.73      5.76 o 
  -1  -8   8        0.62        0.51      5.34 o 
   0  -8   8        5.99       10.66      4.16 o 
   1  -8   8       18.01        8.27      7.33 o 
   2  -8   8        0.43        1.74      6.27 o 
   3  -8   8        4.86        6.64      6.24 o 
  -5  -7   8        4.14        2.62      7.85 o 
  -4  -7   8        9.24       15.84      6.99 o 
  -3  -7   8       49.23       25.51      8.55 o 
  -2  -7   8       43.44       48.58      7.56 o 
  -1  -7   8       94.97      109.80      9.24 o 
   0  -7   8        0.01        0.71      4.31 o 
   1  -7   8       18.46       14.17      6.64 o 
   2  -7   8       58.62       69.42      8.77 o 
   3  -7   8        6.32        0.00      6.93 o 
   4  -7   8        9.61        7.74      7.18 o 
  -6  -6   8        3.14        6.85      7.69 o 
  -5  -6   8       73.61       85.17     10.50 o 
  -4  -6   8      191.24      200.74     12.99 o 
  -3  -6   8       21.96       34.14      6.99 o 
  -2  -6   8       43.19       35.49      7.58 o 
  -1  -6   8      370.65      351.85     14.78 o 
   0  -6   8       85.49       90.47      5.77 o 
   1  -6   8       39.72       43.75      6.81 o 
   2  -6   8      131.05      128.79     10.37 o 
   3  -6   8       70.95       63.26      9.19 o 
   4  -6   8        6.14        5.60      6.94 o 
   5  -6   8        3.33        2.96      6.46 o 
  -6  -5   8        8.37       20.16      7.35 o 
  -5  -5   8        0.01       12.95      6.21 o 
  -4  -5   8       27.71       19.39      7.72 o 
  -3  -5   8      567.00      558.18     18.39 o 
  -2  -5   8      453.97      496.73     16.56 o 
  -1  -5   8       20.12       22.78      5.85 o 
   0  -5   8        7.87        3.57      5.25 o 
   1  -5   8       40.44       36.73      6.82 o 
   2  -5   8       19.83       30.76      5.85 o 
   3  -5   8       58.38       66.66      8.33 o 
   4  -5   8        3.70        1.57      5.34 o 
   5  -5   8        8.97        1.14      6.45 o 
  -6  -4   8       16.05       27.75      7.42 o 
  -5  -4   8        0.75        1.14      6.29 o 
  -4  -4   8       47.83       46.40      7.69 o 
  -3  -4   8        7.17        4.90      5.77 o 
  -2  -4   8      223.60      226.89     10.76 o 
  -1  -4   8      126.42      112.92      8.01 o 
   0  -4   8       83.25       94.75      8.79 o 
   1  -4   8      117.41       95.45      7.72 o 
   2  -4   8      166.59      172.21     10.11 o 
   3  -4   8       43.85       53.66      6.67 o 
   4  -4   8        0.17        1.97      5.79 o 
   5  -4   8        3.41        0.00      6.14 o 
   6  -4   8        0.02        0.54      5.91 o 
  -7  -3   8       18.20       18.34      8.95 o 
  -6  -3   8       15.68       21.77      7.87 o 
  -5  -3   8        2.10        5.52      6.49 o 
  -4  -3   8        2.58        9.16      4.94 o 
  -3  -3   8      292.78      283.18     12.10 o 
  -2  -3   8      753.92      711.31     16.74 o 
  -1  -3   8      138.06      154.83      7.84 o 
   0  -3   8        0.37        0.54      4.42 o 
   1  -3   8        0.80        4.90      3.82 o 
   2  -3   8        5.93        8.64      4.72 o 
   3  -3   8       52.68       47.23      7.03 o 
   4  -3   8       66.20       69.18      7.95 o 
   5  -3   8        2.75        1.54      6.52 o 
   6  -3   8        2.18        1.15      7.07 o 
  -7  -2   8        1.83        4.70      8.65 o 
  -6  -2   8        0.82       15.46      6.09 o 
  -5  -2   8       22.90       30.30      7.31 o 
  -4  -2   8       82.96       72.23      8.48 o 
  -3  -2   8        2.74        4.15      4.15 o 
  -2  -2   8      126.12      113.59      7.28 o 
  -1  -2   8      251.80      221.43      8.97 o 
   0  -2   8       73.53       79.06      4.18 o 
   1  -2   8       32.50       30.97      4.78 o 
   2  -2   8        9.61       11.30      4.42 o 
   3  -2   8       12.10       11.06      4.86 o 
   4  -2   8        0.13        1.78      5.24 o 
   5  -2   8       71.41       82.34      8.59 o 
   6  -2   8        2.84        0.55      7.64 o 
   7  -2   8        0.95        5.30      7.34 o 
  -7  -1   8        0.32        4.92      8.45 o 
  -6  -1   8        2.99        7.69      7.69 o 
  -5  -1   8        6.03        3.95      6.25 o 
  -4  -1   8      112.93      116.36      9.04 o 
  -3  -1   8      148.46      134.95      8.33 o 
  -2  -1   8      187.42      185.78      8.59 o 
  -1  -1   8       52.06       41.15      5.02 o 
   0  -1   8      180.04      206.42     10.63 o 
   1  -1   8      289.70      332.70     10.76 o 
   2  -1   8        8.64        3.36      3.77 o 
   3  -1   8       52.99       56.10      6.81 o 
   4  -1   8      214.11      183.00     11.29 o 
   5  -1   8       67.79       87.00      9.11 o 
   6  -1   8       44.15       48.49      8.56 o 
   7  -1   8        6.29        6.16      6.71 o 
  -7   0   8       11.00        2.48      9.06 o 
  -6   0   8        1.56        4.23      7.10 o 
  -5   0   8        1.12        6.21      5.52 o 
  -4   0   8      170.83      208.41     11.69 o 
  -3   0   8       79.91       90.92      6.81 o 
  -2   0   8      763.76      789.32     16.56 o 
  -1   0   8      159.38      187.87      8.16 o 
   0   0   8        0.09        4.26      4.26 o 
   1   0   8      252.04      297.75     10.37 o 
   2   0   8       73.30       85.99      6.18 o 
   3   0   8      327.16      331.62     12.07 o 
   4   0   8       15.28       10.05      6.54 o 
   5   0   8       32.00       18.17      7.61 o 
   6   0   8       21.46       15.89      7.45 o 
   7   0   8        8.87        9.81      7.93 o 
  -7   1   8        6.00        6.66      8.96 o 
  -6   1   8       63.73       65.57     11.78 o 
  -5   1   8       18.14        6.31      8.00 o 
  -4   1   8       53.77       60.27      6.92 o 
  -3   1   8        8.07        5.69      3.76 o 
  -2   1   8      344.69      366.17     11.48 o 
  -1   1   8     1073.43     1245.42     17.37 o 
   0   1   8        2.22        3.60      4.66 o 
   1   1   8      322.00      334.39     10.22 o 
   2   1   8      127.87      123.49      6.97 o 
   3   1   8       54.58       57.34      5.97 o 
   4   1   8       88.15       88.59      7.75 o 
   5   1   8       13.65       21.50      5.87 o 
   6   1   8       23.90       25.11      7.79 o 
   7   1   8       28.80       37.92      8.39 o 
  -7   2   8       56.76       43.00     11.01 o 
  -6   2   8        6.78       15.30      7.77 o 
  -5   2   8        4.81        6.30      6.23 o 
  -4   2   8       26.01       26.42      6.68 o 
  -3   2   8        9.64        5.04      4.36 o 
  -2   2   8       32.32       31.43      5.12 o 
  -1   2   8       26.86       18.90      3.87 o 
   0   2   8      906.14     1035.20     16.07 o 
   1   2   8     1167.72     1414.78     18.66 o 
   2   2   8      338.40      294.06     10.88 o 
   3   2   8       41.67       44.55      5.55 o 
   4   2   8       18.27       17.74      6.04 o 
   5   2   8      162.04      156.37     12.87 o 
   6   2   8        2.09        7.22      8.38 o 
   7   2   8        4.64       13.87      9.18 o 
   8   2   8        0.37       10.59     10.59 o 
  -7   3   8       34.20       43.26     10.24 o 
  -6   3   8        0.82        2.71      7.76 o 
  -5   3   8        0.07        5.70      5.98 o 
  -4   3   8        7.18        8.68      5.13 o 
  -3   3   8      491.55      503.37     15.58 o 
  -2   3   8       24.17       16.67      4.26 o 
  -1   3   8        1.62        4.76      2.71 o 
   0   3   8      967.17     1189.48     38.99 o 
   1   3   8        5.00        0.00      3.82 o 
   2   3   8      427.65      394.72     12.31 o 
   3   3   8      170.15      157.69      9.22 o 
   4   3   8        4.98        8.30      5.29 o 
   5   3   8       47.48       41.13      8.70 o 
   6   3   8       55.89       61.90      9.73 o 
   7   3   8       17.02       37.20     10.23 o 
   8   3   8        0.86        7.81     11.91 o 
  -6   4   8       56.62       51.82     11.28 o 
  -5   4   8       21.95       15.51      8.28 o 
  -4   4   8       23.86       34.76      6.53 o 
  -3   4   8      169.93      177.66      9.96 o 
  -2   4   8      414.36      403.54     13.29 o 
  -1   4   8       63.88       58.76      4.71 o 
   0   4   8       37.25       47.09      5.78 o 
   1   4   8       89.84      114.18      6.74 o 
   2   4   8      249.19      253.83     10.15 o 
   3   4   8       23.99       18.51      5.16 o 
   4   4   8        1.41        3.41      6.81 o 
   5   4   8      137.77      128.55     11.59 o 
   6   4   8        0.17        4.26      6.61 o 
   7   4   8       18.93       25.63      8.64 o 
   8   4   8        4.81        5.27      8.07 o 
  -6   5   8        1.85       14.02      7.73 o 
  -5   5   8        2.59        7.19      6.84 o 
  -4   5   8       80.82       82.65      9.28 o 
  -3   5   8      111.61      106.52      8.48 o 
  -2   5   8        4.90        2.03      4.32 o 
  -1   5   8       22.98       19.87      3.88 o 
   0   5   8      165.50      173.75     19.69 o 
   1   5   8      242.35      308.68     10.79 o 
   2   5   8        1.90        3.67      3.61 o 
   3   5   8        8.94       10.16      4.84 o 
   4   5   8        0.05        0.00      4.59 o 
   5   5   8       36.17       29.71      6.48 o 
   6   5   8        4.51        1.08      6.72 o 
   7   5   8        2.06        5.58      7.19 o 
   8   5   8        0.78        1.94      8.30 o 
  -6   6   8        1.64        5.12      8.15 o 
  -5   6   8      101.47       86.35     11.15 o 
  -4   6   8        1.89        5.46      5.74 o 
  -3   6   8      215.48      217.83     12.27 o 
  -2   6   8        0.17        7.29      3.90 o 
  -1   6   8       90.58       90.05      7.35 o 
   0   6   8       24.55       31.69      3.58 o 
   1   6   8       82.26       97.62      7.15 o 
   2   6   8      166.64      196.21      9.69 o 
   3   6   8        3.37        4.14      4.14 o 
   4   6   8       11.71       22.77      4.69 o 
   5   6   8       31.01       29.76      6.21 o 
   6   6   8        0.14        9.58      5.97 o 
   7   6   8        0.71        4.09      5.93 o 
  -5   7   8        6.28       11.04      7.48 o 
  -4   7   8       27.72       32.33      8.01 o 
  -3   7   8        6.89        6.16      6.96 o 
  -2   7   8       14.17       12.76      5.44 o 
  -1   7   8       21.39       13.10      5.33 o 
   0   7   8       25.58       30.22      3.70 o 
   1   7   8       71.92       72.13      6.91 o 
   2   7   8      192.59      208.38     10.42 o 
   3   7   8        0.01        3.57      4.39 o 
   4   7   8       10.07       13.50      5.64 o 
   5   7   8       42.18       54.28      7.37 o 
   6   7   8        5.61       12.80      6.67 o 
   7   7   8        0.04       10.86      6.15 o 
  -5   8   8        1.54       10.34      6.59 o 
  -4   8   8        6.57        2.62      6.97 o 
  -3   8   8        4.85        0.00      7.38 o 
  -2   8   8       11.88       10.60      6.40 o 
  -1   8   8       73.96       82.15      8.42 o 
   0   8   8       11.59        6.79      4.83 o 
   1   8   8       28.32       26.98      6.68 o 
   2   8   8       34.84       35.89      6.40 o 
   3   8   8      143.83      147.54     10.25 o 
   4   8   8      212.62      203.52     12.57 o 
   5   8   8        0.28        7.62      5.49 o 
   6   8   8        9.44       28.94      6.09 o 
   7   8   8       16.40       21.72      7.31 o 
  -4   9   8        0.49        2.12      7.73 o 
  -3   9   8        3.46       11.55      6.33 o 
  -2   9   8        1.60        4.62      6.71 o 
  -1   9   8        9.50        8.29      6.43 o 
   0   9   8       79.68       85.39     12.91 o 
   1   9   8        5.69        0.00      5.30 o 
   2   9   8        0.14        0.96      6.63 o 
   3   9   8       28.57       29.91      7.58 o 
   4   9   8      104.81       96.55     10.51 o 
   5   9   8        2.57        2.14      6.26 o 
   6   9   8       31.88       25.94      7.68 o 
  -3  10   8        0.41        7.24      7.24 o 
  -2  10   8        0.36        3.19      5.42 o 
  -1  10   8        4.23        7.02      6.75 o 
   0  10   8       40.01       34.14      5.09 o 
   1  10   8      189.09      197.50     13.10 o 
   2  10   8        2.33        7.71      7.71 o 
   3  10   8       29.20       20.23      8.07 o 
   4  10   8       29.01       18.17      8.70 o 
   5  10   8       25.07        9.67      7.35 o 
   6  10   8       20.63       22.69      7.04 o 
  -2  11   8        2.54        5.55      7.07 o 
  -1  11   8       16.29        9.11      8.32 o 
   0  11   8       14.30       18.13      4.72 o 
   1  11   8        4.56        5.86      6.95 o 
   2  11   8       23.43       27.81      7.11 o 
   3  11   8       70.28       95.47      9.89 o 
   4  11   8       28.50       20.03      8.51 o 
   5  11   8        5.42       12.52      7.68 o 
  -1  12   8        0.08       10.48      6.74 o 
   0  12   8        2.58        0.63      5.15 o 
   1  12   8        6.62        7.51      7.51 o 
   2  12   8       19.09       20.16      7.64 o 
   3  12   8        7.66       13.10      6.58 o 
   4  12   8        1.05        3.11      7.35 o 
  -2  -9   9        4.13        7.45      5.66 o 
  -1  -9   9        0.23        2.25      5.45 o 
   0  -9   9        4.41        3.23      6.72 o 
   1  -9   9        0.18        7.18      5.29 o 
  -4  -8   9        0.32        5.64      6.44 o 
  -3  -8   9       31.43       18.07      8.49 o 
  -2  -8   9      101.46      106.78     10.33 o 
  -1  -8   9        1.85        2.08      5.27 o 
   0  -8   9        3.48        0.27      4.94 o 
   1  -8   9       15.81       15.32      7.14 o 
   2  -8   9       53.66       45.36      8.17 o 
  -5  -7   9        1.40        7.43      7.43 o 
  -4  -7   9        0.00        1.20      6.95 o 
  -3  -7   9        7.43        4.95      6.90 o 
  -2  -7   9        9.60        2.02      6.18 o 
  -1  -7   9       50.76       51.67      8.33 o 
   0  -7   9       56.77       46.01     15.72 o 
   1  -7   9       23.61       14.77      7.60 o 
   2  -7   9       12.09       20.42      6.94 o 
   3  -7   9        4.37        0.00      6.92 o 
   4  -7   9        3.41        4.82      5.96 o 
  -5  -6   9        0.33        6.94      7.58 o 
  -4  -6   9      126.28      135.59     11.82 o 
  -3  -6   9      101.40       83.42      9.81 o 
  -2  -6   9      202.43      186.15     12.20 o 
  -1  -6   9        1.13        5.81      5.81 o 
   0  -6   9        5.33        3.04      4.18 o 
   1  -6   9       31.70       19.72      7.03 o 
   2  -6   9        2.09        0.49      6.05 o 
   3  -6   9       86.02       82.34     10.03 o 
   4  -6   9        0.14       13.21      5.75 o 
  -6  -5   9        0.35        8.85      7.51 o 
  -5  -5   9      103.15      100.49     11.17 o 
  -4  -5   9        0.63        0.56      6.27 o 
  -3  -5   9       17.04       15.46      6.45 o 
  -2  -5   9      473.48      488.27     16.54 o 
  -1  -5   9      763.66      775.22     20.13 o 
   0  -5   9      161.04      163.52     17.90 o 
   1  -5   9       13.53       23.07      5.31 o 
   2  -5   9        3.91        4.64      5.69 o 
   3  -5   9       10.64       17.09      5.98 o 
   4  -5   9        0.13        1.65      6.03 o 
   5  -5   9        1.28        5.18      5.90 o 
  -6  -4   9        9.85       18.23      7.83 o 
  -5  -4   9       89.52       89.69     11.37 o 
  -4  -4   9        0.11        6.32      6.32 o 
  -3  -4   9       84.51       75.20      8.43 o 
  -2  -4   9       24.50       20.83      5.76 o 
  -1  -4   9       32.82       38.70      5.58 o 
   0  -4   9      119.45      131.27     16.84 o 
   1  -4   9      168.76      150.91      9.77 o 
   2  -4   9        9.11       18.71      5.92 o 
   3  -4   9        4.34        9.32      5.88 o 
   4  -4   9       35.24       30.19      7.58 o 
   5  -4   9        3.05        2.21      6.35 o 
   6  -4   9        0.10        1.18      6.09 o 
  -6  -3   9        0.01       12.20      6.17 o 
  -5  -3   9        0.04        5.16      6.86 o 
  -4  -3   9        0.95        5.30      5.56 o 
  -3  -3   9      157.35      131.89     10.55 o 
  -2  -3   9        3.59        2.46      4.61 o 
  -1  -3   9       31.22       32.31      5.30 o 
   0  -3   9      444.83      474.40     25.78 o 
   1  -3   9        0.31        4.32      3.37 o 
   2  -3   9        6.43        7.41      4.71 o 
   3  -3   9       34.09       36.06      6.57 o 
   4  -3   9        2.99        6.79      5.64 o 
   5  -3   9       43.39       49.89      8.04 o 
   6  -3   9        2.28        4.59      6.52 o 
  -7  -2   9        1.79       15.91      7.08 o 
  -6  -2   9        1.34        4.80      7.57 o 
  -5  -2   9       26.54       17.27      8.20 o 
  -4  -2   9        1.23        0.94      5.46 o 
  -3  -2   9      171.34      171.04     10.20 o 
  -2  -2   9       45.71       48.87      5.99 o 
  -1  -2   9      169.37      171.59      8.66 o 
   0  -2   9       92.65       95.47      6.39 o 
   1  -2   9      298.17      311.63     11.28 o 
   2  -2   9      243.60      267.90     11.19 o 
   3  -2   9       59.88       49.96      7.44 o 
   4  -2   9       73.79       76.13      8.52 o 
   5  -2   9       27.14       40.00      6.81 o 
   6  -2   9       39.97       36.31      7.91 o 
   7  -2   9        1.91        2.39      6.30 o 
  -7  -1   9        0.46        0.83      7.89 o 
  -6  -1   9        0.71        4.94      7.77 o 
  -5  -1   9        3.95        7.59      6.11 o 
  -4  -1   9       20.47       21.26      6.42 o 
  -3  -1   9        4.62        6.08      4.97 o 
  -2  -1   9        3.84        2.83      3.76 o 
  -1  -1   9       48.28       56.17      5.49 o 
   0  -1   9       47.79       52.82      4.30 o 
   1  -1   9       33.09       34.86      4.74 o 
   2  -1   9       55.25       65.78      6.63 o 
   3  -1   9       20.24       26.04      5.26 o 
   4  -1   9       26.92       24.50      6.40 o 
   5  -1   9       30.31       32.45      6.79 o 
   6  -1   9       24.28       17.60      7.73 o 
   7  -1   9        4.74        4.39      5.94 o 
  -7   0   9        4.67        6.72      7.87 o 
  -6   0   9        2.76       20.22      6.97 o 
  -5   0   9        2.04        4.70      5.83 o 
  -4   0   9        0.72       10.90      4.51 o 
  -3   0   9       21.78       13.69      6.18 o 
  -2   0   9      120.03      123.57      7.82 o 
  -1   0   9      293.04      311.20     10.40 o 
   0   0   9      924.77     1064.25     12.18 o 
   1   0   9      354.03      374.57     12.12 o 
   2   0   9        0.17        2.22      3.58 o 
   3   0   9        0.10        5.08      5.08 o 
   4   0   9       85.50       84.88      8.02 o 
   5   0   9       25.94       43.34      6.77 o 
   6   0   9        6.69        3.63      7.51 o 
   7   0   9        0.01        8.20      8.20 o 
  -7   1   9       22.98       32.08     10.65 o 
  -6   1   9        1.04        7.22      6.82 o 
  -5   1   9      108.34      112.28     10.68 o 
  -4   1   9       12.28       13.91      5.73 o 
  -3   1   9       29.76       26.71      5.04 o 
  -2   1   9      114.85      123.24      7.37 o 
  -1   1   9      438.62      467.52     12.15 o 
   0   1   9       19.96       21.85      4.29 o 
   1   1   9      476.97      549.37     13.59 o 
   2   1   9      285.43      284.90     10.68 o 
   3   1   9      465.89      444.42     14.50 o 
   4   1   9       30.41       13.07      6.64 o 
   5   1   9        1.35        4.76      5.79 o 
   6   1   9        5.40       13.60      6.73 o 
   7   1   9       14.06        1.42      9.63 o 
  -7   2   9       60.69       52.15     13.20 o 
  -6   2   9      154.03      146.55     14.91 o 
  -5   2   9      129.67      137.71     11.39 o 
  -4   2   9       10.45        8.16      5.52 o 
  -3   2   9       33.31       30.89      5.02 o 
  -2   2   9      284.46      268.31     10.48 o 
  -1   2   9      219.75      248.10      9.10 o 
   0   2   9      292.74      313.19      7.03 o 
   1   2   9      278.76      282.75      9.76 o 
   2   2   9        6.85        6.38      4.23 o 
   3   2   9      258.50      219.34     10.67 o 
   4   2   9        1.17        0.46      5.22 o 
   5   2   9        2.67       10.20      5.61 o 
   6   2   9       16.74       21.90      8.43 o 
   7   2   9        4.06        9.63      9.17 o 
  -6   3   9       27.83       45.25      9.29 o 
  -5   3   9       30.89       32.02      8.46 o 
  -4   3   9       13.93       18.39      5.65 o 
  -3   3   9       70.25       72.93      8.17 o 
  -2   3   9      238.97      217.84     10.16 o 
  -1   3   9        6.02        6.85      3.12 o 
   0   3   9      109.88      141.36     13.04 o 
   1   3   9      128.27      122.66      7.42 o 
   2   3   9      721.36      777.58     17.75 o 
   3   3   9       24.54       26.15      5.93 o 
   4   3   9       75.69       75.69      8.65 o 
   5   3   9       55.64       46.44      8.17 o 
   6   3   9        7.69       20.97      7.90 o 
   7   3   9        3.03        0.79      8.60 o 
  -6   4   9      163.96      164.84     16.21 o 
  -5   4   9      201.55      201.55     14.66 o 
  -4   4   9       14.40        3.46      6.83 o 
  -3   4   9      265.45      265.53     13.11 o 
  -2   4   9      139.78      150.49      8.84 o 
  -1   4   9       51.96       63.23      5.60 o 
   0   4   9       36.87       31.61      3.09 o 
   1   4   9       25.61       28.53      4.29 o 
   2   4   9      148.73      158.97      8.79 o 
   3   4   9      460.74      460.03     14.55 o 
   4   4   9       13.65        9.27      5.23 o 
   5   4   9        3.00        1.05      6.26 o 
   6   4   9        1.56        1.89      6.54 o 
   7   4   9       28.91       54.21      9.50 o 
  -6   5   9        4.23        4.29      8.59 o 
  -5   5   9       36.05       44.55     10.26 o 
  -4   5   9      168.24      171.58     12.03 o 
  -3   5   9      215.33      229.61     11.98 o 
  -2   5   9       13.62        4.32      4.75 o 
  -1   5   9        0.88        3.40      3.64 o 
   0   5   9      146.43      172.93      6.82 o 
   1   5   9      284.70      317.92     11.01 o 
   2   5   9      435.51      491.30     14.05 o 
   3   5   9       48.21       38.43      6.47 o 
   4   5   9       18.12       15.90      5.30 o 
   5   5   9        9.73       13.02      5.91 o 
   6   5   9       25.93       16.20      8.55 o 
   7   5   9        0.07        1.33      7.13 o 
  -6   6   9       16.30       21.58      8.89 o 
  -5   6   9        3.34        3.95      7.84 o 
  -4   6   9       19.44       26.85      7.73 o 
  -3   6   9      269.04      242.91     13.91 o 
  -2   6   9       10.76       12.38      5.25 o 
  -1   6   9      246.51      246.17     11.16 o 
   0   6   9        2.46        7.37      4.49 o 
   1   6   9       39.38       39.37      5.43 o 
   2   6   9       18.54       20.77      5.06 o 
   3   6   9      480.43      468.94     15.61 o 
   4   6   9       89.46       86.61      8.74 o 
   5   6   9       23.06       10.81      6.64 o 
   6   6   9        0.00        4.39      6.10 o 
   7   6   9        3.78        1.80      7.14 o 
  -5   7   9        9.18        3.55      7.88 o 
  -4   7   9       12.23        9.79      8.30 o 
  -3   7   9        5.06        1.59      6.38 o 
  -2   7   9       14.59       19.01      5.20 o 
  -1   7   9       16.75       19.10      5.08 o 
   0   7   9      217.94      215.73     21.43 o 
   1   7   9      153.39      165.63      9.59 o 
   2   7   9       23.10       26.82      5.76 o 
   3   7   9        2.33        0.00      5.17 o 
   4   7   9       11.21       13.45      5.81 o 
   5   7   9       19.80        0.99      6.85 o 
   6   7   9        5.72        5.47      7.39 o 
   7   7   9        4.80       12.84      6.95 o 
  -5   8   9        6.25        0.74      8.77 o 
  -4   8   9        9.61       19.46      7.34 o 
  -3   8   9       56.12       54.17      8.34 o 
  -2   8   9       12.35        8.79      6.41 o 
  -1   8   9       33.19       20.62      6.02 o 
   0   8   9       68.59       67.17      8.39 o 
   1   8   9      118.52      130.82      9.81 o 
   2   8   9      175.00      179.95     11.13 o 
   3   8   9       10.43       14.65      5.51 o 
   4   8   9       12.90        9.05      6.77 o 
   5   8   9        1.75        6.17      6.73 o 
   6   8   9        1.18        3.35      5.77 o 
   7   8   9        0.09        2.87      6.22 o 
  -4   9   9        0.70        1.43      7.00 o 
  -3   9   9       35.79       46.34      8.27 o 
  -2   9   9        5.87       24.52      6.74 o 
  -1   9   9       37.76       32.06      7.43 o 
   0   9   9       21.53       36.76     11.18 o 
   1   9   9      219.80      244.51     12.80 o 
   2   9   9        2.17        7.09      5.83 o 
   3   9   9        0.74        3.92      5.55 o 
   4   9   9       40.16       47.76      8.00 o 
   5   9   9       14.74       13.05      6.38 o 
   6   9   9        0.93        4.00      7.12 o 
  -3  10   9        0.03        6.41      6.61 o 
  -2  10   9       14.90       15.57      6.75 o 
  -1  10   9       20.80       11.90      7.64 o 
   0  10   9       19.00       23.85      8.01 o 
   1  10   9       13.17       10.48      5.80 o 
   2  10   9       35.38       38.30      7.14 o 
   3  10   9       17.32       34.75      7.66 o 
   4  10   9        2.49        0.54      7.26 o 
   5  10   9        4.00        2.29      7.33 o 
   6  10   9        4.46        2.34      6.97 o 
  -2  11   9        0.70        5.68      7.65 o 
  -1  11   9        0.00        6.58      6.58 o 
   0  11   9        0.58        2.53      4.33 o 
   1  11   9       27.24        8.77      8.52 o 
   2  11   9        0.35        2.91      6.99 o 
   3  11   9        1.34        0.00      6.53 o 
   4  11   9        5.29        4.72      7.86 o 
   5  11   9       74.36       65.49     10.27 o 
  -1  12   9        0.02        7.79      5.71 o 
   0  12   9        0.53        6.59      4.35 o 
   1  12   9        1.28        4.46      6.29 o 
   2  12   9        0.95        3.12      6.48 o 
   3  12   9       19.68       23.60      8.22 o 
   4  12   9        3.00        9.90      6.34 o 
  -3  -8  10       11.25       13.04      6.41 o 
  -2  -8  10        3.05        2.26      6.47 o 
  -1  -8  10        2.93        4.91      5.55 o 
   0  -8  10        6.03        0.58      4.60 o 
   1  -8  10        6.55        7.08      7.08 o 
   2  -8  10        6.55        2.39      6.63 o 
  -4  -7  10        0.16        7.40      7.40 o 
  -3  -7  10        8.31       11.27      6.24 o 
  -2  -7  10       29.89       38.45      7.19 o 
  -1  -7  10        0.33        3.54      5.64 o 
   0  -7  10        4.69        5.69      4.26 o 
   1  -7  10       80.91       86.24      9.38 o 
   2  -7  10       16.07       21.01      6.70 o 
   3  -7  10        5.40        5.32      6.98 o 
  -5  -6  10        0.18        1.91      5.98 o 
  -4  -6  10        8.50        3.47      6.81 o 
  -3  -6  10        4.38       10.05      6.77 o 
  -2  -6  10       12.72        5.86      6.95 o 
  -1  -6  10       14.29       16.81      6.17 o 
   0  -6  10      120.33      113.82     14.61 o 
   1  -6  10       15.72        9.08      6.81 o 
   2  -6  10       88.52       86.43      9.03 o 
   3  -6  10       10.88       13.98      6.84 o 
   4  -6  10        2.27        3.48      6.25 o 
  -5  -5  10       21.00        8.07      9.18 o 
  -4  -5  10        1.64        2.21      6.57 o 
  -3  -5  10        3.60        1.50      5.86 o 
  -2  -5  10       62.58       60.65      8.62 o 
  -1  -5  10       46.21       38.68      7.74 o 
   0  -5  10      412.15      440.34     57.98 o 
   1  -5  10      159.61      165.88     11.73 o 
   2  -5  10       16.09       20.63      5.75 o 
   3  -5  10      116.74      115.89     10.87 o 
   4  -5  10        1.02        2.26      6.36 o 
   5  -5  10        2.90        4.11      5.94 o 
  -6  -4  10        1.96        8.22      7.32 o 
  -5  -4  10       85.82       95.27     10.87 o 
  -4  -4  10       61.43       55.44      8.42 o 
  -3  -4  10       89.53       80.89      8.70 o 
  -2  -4  10        3.89        9.95      4.30 o 
  -1  -4  10       78.69       86.17      7.73 o 
   0  -4  10       25.69       34.34      6.24 o 
   1  -4  10       45.08       47.91      7.47 o 
   2  -4  10      162.26      169.63     11.32 o 
   3  -4  10       77.48       68.76      9.48 o 
   4  -4  10        0.02        6.32      6.32 o 
   5  -4  10        5.97        9.11      6.03 o 
  -6  -3  10        0.73        3.45      8.44 o 
  -5  -3  10       89.19      113.29     11.15 o 
  -4  -3  10       36.33       33.74      7.11 o 
  -3  -3  10       81.99       83.11      8.37 o 
  -2  -3  10      231.57      217.14     11.01 o 
  -1  -3  10        0.82        3.88      4.70 o 
   0  -3  10        1.44        0.38      3.17 o 
   1  -3  10       31.07       27.97      5.64 o 
   2  -3  10        0.31        0.83      4.29 o 
   3  -3  10        8.79        2.30      5.69 o 
   4  -3  10        4.13        4.58      6.02 o 
   5  -3  10        0.48        3.89      5.76 o 
   6  -3  10       12.70        0.00      7.97 o 
  -6  -2  10        3.38        8.45      6.88 o 
  -5  -2  10        6.08        4.81      6.96 o 
  -4  -2  10        0.62        0.53      5.75 o 
  -3  -2  10       15.13       23.17      4.76 o 
  -2  -2  10      118.26      118.08      8.34 o 
  -1  -2  10       35.12       48.48      5.73 o 
   0  -2  10      324.00      331.89     15.32 o 
   1  -2  10        8.32        4.30      5.13 o 
   2  -2  10        5.43       18.03      4.84 o 
   3  -2  10        0.19       10.49      4.02 o 
   4  -2  10       18.34       18.19      6.41 o 
   5  -2  10        0.15        6.01      6.01 o 
   6  -2  10        0.51        7.24      7.24 o 
  -6  -1  10        1.40        2.90      7.20 o 
  -5  -1  10       26.67       35.22      7.69 o 
  -4  -1  10        5.42       11.53      3.87 o 
  -3  -1  10      122.06      115.81      8.93 o 
  -2  -1  10      701.22      725.06     17.74 o 
  -1  -1  10      162.33      163.18      8.43 o 
   0  -1  10       13.64       12.05      2.83 o 
   1  -1  10        5.02        0.97      4.01 o 
   2  -1  10      209.27      182.17     10.46 o 
   3  -1  10       10.29        1.23      4.88 o 
   4  -1  10        5.85        2.39      5.44 o 
   5  -1  10        1.46       10.90      5.89 o 
   6  -1  10        5.03        1.21      6.62 o 
   7  -1  10        7.32        5.73      6.83 o 
  -6   0  10        3.79        7.35      6.66 o 
  -5   0  10        5.81       12.31      7.61 o 
  -4   0  10        0.25        7.02      4.97 o 
  -3   0  10       15.76       24.58      6.55 o 
  -2   0  10       23.33       27.44      4.77 o 
  -1   0  10       58.38       51.47      5.90 o 
   0   0  10      416.11      415.70     11.17 o 
   1   0  10      391.30      414.61     13.36 o 
   2   0  10      215.03      201.76      9.98 o 
   3   0  10        1.11        5.99      4.06 o 
   4   0  10       32.03       26.08      5.96 o 
   5   0  10        4.95        9.16      5.60 o 
   6   0  10        2.09        6.72      7.40 o 
   7   0  10        7.33       21.88      7.50 o 
  -6   1  10       21.12       29.80      8.70 o 
  -5   1  10       54.54       51.59      9.26 o 
  -4   1  10       16.11       31.90      6.25 o 
  -3   1  10       43.80       48.00      6.50 o 
  -2   1  10        1.47        6.75      2.80 o 
  -1   1  10        0.75        3.74      3.74 o 
   0   1  10      465.59      494.69     18.58 o 
   1   1  10      159.21      153.33      7.91 o 
   2   1  10       78.62       69.68      6.25 o 
   3   1  10      260.32      219.16     11.99 o 
   4   1  10      181.80      170.00     10.82 o 
   5   1  10       12.00       16.75      7.40 o 
   6   1  10        1.31       11.89      5.94 o 
   7   1  10        2.61        4.14      7.75 o 
  -6   2  10        0.02        6.65      8.60 o 
  -5   2  10      164.77      172.71     14.18 o 
  -4   2  10       84.42       83.97      8.77 o 
  -3   2  10        8.98        7.43      4.72 o 
  -2   2  10       18.41       26.82      5.30 o 
  -1   2  10       82.10       71.81      5.89 o 
   0   2  10      258.04      278.93     10.85 o 
   1   2  10      201.19      216.20      9.41 o 
   2   2  10       54.10       72.65      6.77 o 
   3   2  10        4.82        6.84      4.87 o 
   4   2  10       89.88       75.26      9.14 o 
   5   2  10        0.37        2.69      6.14 o 
   6   2  10        4.75        9.62      6.38 o 
   7   2  10        0.40       13.82      8.21 o 
  -6   3  10       18.86       20.43     10.25 o 
  -5   3  10       25.37       30.34     10.37 o 
  -4   3  10       31.38       31.68      7.31 o 
  -3   3  10      162.14      148.17     10.23 o 
  -2   3  10        5.90        4.86      3.98 o 
  -1   3  10       83.48      107.83      6.90 o 
   0   3  10       57.96       53.38      3.69 o 
   1   3  10      158.54      176.56      8.85 o 
   2   3  10      846.09      935.42     19.59 o 
   3   3  10      201.54      182.57     10.35 o 
   4   3  10      135.01      141.81     10.63 o 
   5   3  10       41.93       40.15      7.37 o 
   6   3  10        0.15        1.92      6.69 o 
   7   3  10        0.28        0.75      7.67 o 
  -6   4  10       11.36       27.56      9.49 o 
  -5   4  10       72.43       87.09     10.95 o 
  -4   4  10       93.61      109.04      8.88 o 
  -3   4  10      142.61      143.38     10.13 o 
  -2   4  10      166.34      170.00      9.38 o 
  -1   4  10      901.29      887.43     18.48 o 
   0   4  10       58.91       66.13      6.15 o 
   1   4  10        5.06        6.10      3.17 o 
   2   4  10       50.98       51.02      6.26 o 
   3   4  10      282.03      231.62     11.74 o 
   4   4  10      104.02      113.75      9.57 o 
   5   4  10      211.74      204.28     13.42 o 
   6   4  10       12.18       10.76      8.76 o 
   7   4  10        0.51        7.15      9.03 o 
  -6   5  10       19.48       32.27      9.25 o 
  -5   5  10       66.45       53.00     11.03 o 
  -4   5  10      170.84      179.16     13.33 o 
  -3   5  10       23.17       27.10      6.93 o 
  -2   5  10      384.37      345.59     13.67 o 
  -1   5  10      114.28      103.07      7.47 o 
   0   5  10       32.21       39.42      5.01 o 
   1   5  10      240.06      247.26     10.72 o 
   2   5  10       11.30       15.84      4.45 o 
   3   5  10      348.45      363.09     13.78 o 
   4   5  10       63.77       61.70      8.47 o 
   5   5  10       30.72       35.75      7.26 o 
   6   5  10       14.10       13.10      8.10 o 
   7   5  10       21.96       13.91      7.85 o 
  -5   6  10        3.12        0.67      7.14 o 
  -4   6  10      134.00      151.96     12.66 o 
  -3   6  10      135.11      139.07     11.23 o 
  -2   6  10       47.73       46.59      7.57 o 
  -1   6  10        0.18        1.79      4.06 o 
   0   6  10        1.07        4.50      2.79 o 
   1   6  10       40.17       37.49      5.52 o 
   2   6  10      171.99      178.57      9.69 o 
   3   6  10      153.16      145.44      9.85 o 
   4   6  10       36.13       33.03      7.90 o 
   5   6  10       83.66       68.80      8.93 o 
   6   6  10        3.04        7.29      7.29 o 
   7   6  10        2.01        1.85      6.66 o 
  -5   7  10        2.45        1.41      7.25 o 
  -4   7  10       28.87       25.61      8.87 o 
  -3   7  10       93.99       91.02      9.66 o 
  -2   7  10       94.06       90.77      9.58 o 
  -1   7  10      416.45      366.41     14.79 o 
   0   7  10      133.11      147.97     12.73 o 
   1   7  10       39.65       48.19      5.91 o 
   2   7  10        3.14        1.97      5.04 o 
   3   7  10       13.66       20.49      4.73 o 
   4   7  10       97.73       91.96      9.11 o 
   5   7  10       23.06       38.10      6.05 o 
   6   7  10        0.97        3.35      6.80 o 
   7   7  10        4.02        2.95      6.12 o 
  -4   8  10        4.74       14.95      6.15 o 
  -3   8  10        5.19        2.41      6.70 o 
  -2   8  10       86.87       70.50      9.25 o 
  -1   8  10      209.26      190.52     12.09 o 
   0   8  10        4.01        0.21      3.50 o 
   1   8  10      203.96      222.78     11.35 o 
   2   8  10       10.03       15.39      4.61 o 
   3   8  10       51.82       44.68      8.25 o 
   4   8  10       72.11       61.04      8.80 o 
   5   8  10        0.07        1.56      5.50 o 
   6   8  10        0.01        5.02      6.22 o 
   7   8  10        7.99        4.68      7.35 o 
  -4   9  10        2.88        2.95      7.65 o 
  -3   9  10        2.15        3.31      7.22 o 
  -2   9  10        0.17        7.71      6.18 o 
  -1   9  10        1.77        5.30      6.60 o 
   0   9  10       31.26       27.39      4.77 o 
   1   9  10        0.62        4.23      5.21 o 
   2   9  10        0.05       12.34      4.24 o 
   3   9  10        0.00        1.95      5.50 o 
   4   9  10        8.13        8.77      6.19 o 
   5   9  10        0.82        2.73      5.46 o 
   6   9  10       11.71        5.70      6.35 o 
  -3  10  10        7.12        4.27      7.87 o 
  -2  10  10        5.78        2.00      7.27 o 
  -1  10  10        1.60        4.19      5.90 o 
   0  10  10       42.52       41.10      5.53 o 
   1  10  10        2.24       12.07      6.28 o 
   2  10  10        2.72        2.63      6.18 o 
   3  10  10       43.88       35.91      8.22 o 
   4  10  10       20.02       17.13      6.95 o 
   5  10  10       15.70       21.15      7.93 o 
   6  10  10        6.95        4.08      7.17 o 
  -2  11  10        0.40        0.72      6.91 o 
  -1  11  10        0.02        5.26      6.63 o 
   0  11  10        0.33        2.13      5.13 o 
   1  11  10        1.33        2.93      6.42 o 
   2  11  10        5.37        6.88      6.65 o 
   3  11  10        8.84       15.03      6.69 o 
   4  11  10        1.48       14.10      5.93 o 
   5  11  10       17.98       19.54      7.60 o 
   0  12  10        0.62        3.00      4.98 o 
   1  12  10       13.54       23.32      7.74 o 
   2  12  10        1.61        7.26      7.26 o 
   3  12  10        0.48        8.02      6.26 o 
  -2  -8  11        0.00        3.41      6.20 o 
  -1  -8  11       20.08       12.74      7.04 o 
   0  -8  11        0.00        1.21      4.28 o 
   1  -8  11       26.33       16.45      8.23 o 
  -4  -7  11       12.17       14.17      7.08 o 
  -3  -7  11        6.89        4.03      6.89 o 
  -2  -7  11        0.54        0.54      5.76 o 
  -1  -7  11       16.61       12.56      6.28 o 
   0  -7  11       13.29        1.69      4.88 o 
   1  -7  11        0.93        1.68      5.73 o 
   2  -7  11        1.35        0.55      6.81 o 
  -4  -6  11        0.02        3.01      6.01 o 
  -3  -6  11       30.92       29.61      8.06 o 
  -2  -6  11      106.09       96.81      9.14 o 
  -1  -6  11        9.21       15.17      5.97 o 
   0  -6  11        5.78        0.51      4.83 o 
   1  -6  11       11.51        3.67      7.18 o 
   2  -6  11      131.62      124.19     11.01 o 
   3  -6  11       39.20       21.21      8.43 o 
   4  -6  11       10.60        6.50      7.24 o 
  -5  -5  11       47.30       27.98      8.71 o 
  -4  -5  11       21.14       10.88      7.47 o 
  -3  -5  11        7.15        6.75      6.22 o 
  -2  -5  11       38.11       37.00      6.59 o 
  -1  -5  11       22.36       16.70      5.98 o 
   0  -5  11        0.97        4.22      7.08 o 
   1  -5  11      168.07      144.59     11.85 o 
   2  -5  11       92.11       99.94     10.74 o 
   3  -5  11        0.41        8.17      6.17 o 
   4  -5  11        9.45        6.29      7.31 o 
  -5  -4  11       30.54       30.04      9.58 o 
  -4  -4  11        0.24        2.22      6.54 o 
  -3  -4  11       79.98       80.24      8.70 o 
  -2  -4  11       23.29       18.56      5.81 o 
  -1  -4  11       15.82        9.14      6.17 o 
   0  -4  11      508.51      499.04     37.90 o 
   1  -4  11      107.14      106.69      9.98 o 
   2  -4  11       16.16        0.50      7.11 o 
   3  -4  11      134.26      142.33     11.47 o 
   4  -4  11       56.89       59.53      8.96 o 
   5  -4  11        0.41        7.25      7.25 o 
  -6  -3  11       21.94       25.41      8.83 o 
  -5  -3  11       66.33       55.91      9.74 o 
  -4  -3  11       87.92       89.33     10.00 o 
  -3  -3  11      231.59      234.52     13.08 o 
  -2  -3  11       93.68       74.13      9.40 o 
  -1  -3  11       59.46       51.74      6.75 o 
   0  -3  11      121.71      124.38     18.22 o 
   1  -3  11       82.82       80.78      7.98 o 
   2  -3  11       63.17       64.47      7.56 o 
   3  -3  11       87.13      105.72      9.54 o 
   4  -3  11        0.02        4.26      6.54 o 
   5  -3  11        0.21        0.58      6.28 o 
   6  -3  11        1.00        7.41      7.41 o 
  -6  -2  11       24.68       28.78      8.95 o 
  -5  -2  11       26.97       46.21      9.22 o 
  -4  -2  11        0.75        7.46      5.87 o 
  -3  -2  11        6.33        6.30      5.36 o 
  -2  -2  11      379.89      385.06     14.39 o 
  -1  -2  11      323.39      321.70     12.53 o 
   0  -2  11       23.50       22.76      3.59 o 
   1  -2  11       15.04        9.39      5.30 o 
   2  -2  11       79.91       84.25      7.87 o 
   3  -2  11        1.01        2.35      4.96 o 
   4  -2  11        0.14        5.68      5.74 o 
   5  -2  11       19.07       20.93      6.95 o 
   6  -2  11        4.18        3.58      6.41 o 
  -6  -1  11        2.31        5.19      7.43 o 
  -5  -1  11        2.18        1.29      6.82 o 
  -4  -1  11        1.95        6.21      6.21 o 
  -3  -1  11      195.18      237.71     11.99 o 
  -2  -1  11       51.36       50.31      7.06 o 
  -1  -1  11       33.91       22.90      5.66 o 
   0  -1  11        0.06        2.23      2.67 o 
   1  -1  11        1.38        2.19      3.99 o 
   2  -1  11      128.59      131.89      9.52 o 
   3  -1  11       48.25       48.20      6.31 o 
   4  -1  11       48.13       62.39      7.45 o 
   5  -1  11        9.26       10.68      6.49 o 
   6  -1  11        6.89        3.04      7.00 o 
  -6   0  11        3.37        6.77      8.33 o 
  -5   0  11        6.82       11.49      7.17 o 
  -4   0  11       17.63       19.16      5.69 o 
  -3   0  11       35.49       44.05      6.64 o 
  -2   0  11        6.21       15.58      4.06 o 
  -1   0  11       26.87       28.51      5.12 o 
   0   0  11        0.18        7.85      7.85 o 
   1   0  11       35.85       47.43      7.13 o 
   2   0  11       64.35       73.80      7.05 o 
   3   0  11       74.16       77.35      7.71 o 
   4   0  11       15.19        2.97      6.77 o 
   5   0  11        3.40        6.72      6.30 o 
   6   0  11        0.36        0.00      6.26 o 
   7   0  11        1.49        7.94      7.47 o 
  -6   1  11        9.23       19.74      8.19 o 
  -5   1  11       19.92       11.62      8.22 o 
  -4   1  11        0.34        5.96      5.96 o 
  -3   1  11       78.89       93.35      7.86 o 
  -2   1  11        3.76        4.43      3.93 o 
  -1   1  11        0.02        3.18      3.25 o 
   0   1  11      195.58      210.70      6.71 o 
   1   1  11      133.86      140.99      8.04 o 
   2   1  11      141.13      148.94      9.30 o 
   3   1  11        4.74        8.66      4.67 o 
   4   1  11        0.00        3.86      5.62 o 
   5   1  11      130.14      124.44     11.08 o 
   6   1  11       13.66       20.81      7.33 o 
   7   1  11        4.03        1.37      8.12 o 
  -6   2  11       51.31       55.27     11.17 o 
  -5   2  11        1.07        1.91      7.18 o 
  -4   2  11       75.79       70.23     10.24 o 
  -3   2  11      334.99      322.53     14.09 o 
  -2   2  11      196.19      178.20      9.65 o 
  -1   2  11      336.90      340.88     11.93 o 
   0   2  11       95.83       85.19      4.72 o 
   1   2  11       17.35       13.01      4.44 o 
   2   2  11        0.68        3.85      3.52 o 
   3   2  11        0.27        0.42      4.96 o 
   4   2  11      151.19      135.83     11.01 o 
   5   2  11       19.46       17.20      6.72 o 
   6   2  11        0.01       10.26      7.10 o 
   7   2  11        1.02        0.68      7.42 o 
  -6   3  11       35.86       43.48     10.16 o 
  -5   3  11      216.98      232.27     16.21 o 
  -4   3  11      303.57      322.22     15.99 o 
  -3   3  11       63.51       61.97      8.65 o 
  -2   3  11       56.19       45.14      6.28 o 
  -1   3  11        2.04        5.45      3.06 o 
   0   3  11        1.88        0.28      2.64 o 
   1   3  11      547.46      570.20     15.12 o 
   2   3  11        7.14       19.66      4.15 o 
   3   3  11       27.74       32.19      5.84 o 
   4   3  11      175.97      176.85     11.03 o 
   5   3  11        0.02        6.11      6.92 o 
   6   3  11        0.36        7.88      7.88 o 
   7   3  11        2.73        2.90      8.49 o 
  -6   4  11       76.13       74.32     11.65 o 
  -5   4  11        6.86        8.37      7.96 o 
  -4   4  11       17.78       13.63      7.42 o 
  -3   4  11      173.40      182.30     11.65 o 
  -2   4  11        8.64        3.83      5.18 o 
  -1   4  11      297.23      291.00     11.37 o 
   0   4  11       22.38       12.80      3.22 o 
   1   4  11       77.24       83.48      7.01 o 
   2   4  11      370.89      377.91     13.63 o 
   3   4  11        0.30        4.46      5.40 o 
   4   4  11       99.47       96.41     10.05 o 
   5   4  11        8.01        2.21      7.42 o 
   6   4  11       22.78       18.34      7.71 o 
   7   4  11       12.65        4.97      8.72 o 
  -5   5  11       11.25       13.84      7.49 o 
  -4   5  11      225.13      244.25     14.24 o 
  -3   5  11       20.25       24.64      7.15 o 
  -2   5  11      122.93      120.30      9.42 o 
  -1   5  11       12.65       15.08      4.46 o 
   0   5  11       73.54       85.39     10.30 o 
   1   5  11       29.85       31.96      5.46 o 
   2   5  11       42.43       49.65      6.37 o 
   3   5  11       15.84       10.96      5.80 o 
   4   5  11       46.37       35.11      7.62 o 
   5   5  11       48.22       43.54      8.06 o 
   6   5  11        0.05        7.18      7.18 o 
   7   5  11        0.01        0.64      7.66 o 
  -5   6  11        1.08        0.00      7.51 o 
  -4   6  11        0.14        0.59      7.37 o 
  -3   6  11        7.53        9.13      6.77 o 
  -2   6  11      936.80      908.70     22.88 o 
  -1   6  11      172.97      152.55     10.01 o 
   0   6  11      158.30      164.08      6.57 o 
   1   6  11        4.88        4.28      3.98 o 
   2   6  11       36.76       36.91      6.06 o 
   3   6  11        3.09        1.26      5.02 o 
   4   6  11       54.57       48.37      8.22 o 
   5   6  11        0.04        1.54      6.38 o 
   6   6  11        0.22        1.75      6.56 o 
   7   6  11       32.55       39.94      8.85 o 
  -5   7  11        0.08        8.30      8.30 o 
  -4   7  11        3.62        7.00      7.47 o 
  -3   7  11       38.73       40.30      8.67 o 
  -2   7  11       25.37       26.84      7.99 o 
  -1   7  11        4.01        8.04      5.88 o 
   0   7  11      179.70      207.18     21.21 o 
   1   7  11      174.44      176.97     10.55 o 
   2   7  11        2.06        4.81      5.00 o 
   3   7  11        0.01        5.26      5.26 o 
   4   7  11        6.86        7.05      5.09 o 
   5   7  11       37.24       26.87      7.77 o 
   6   7  11        2.57       14.65      5.75 o 
   7   7  11        1.20        3.00      7.10 o 
  -4   8  11       17.34       26.14      7.77 o 
  -3   8  11        0.02        1.84      6.90 o 
  -2   8  11       29.60       33.24      7.99 o 
  -1   8  11       17.59       10.49      6.17 o 
   0   8  11       15.09       17.00      4.27 o 
   1   8  11        3.50        2.95      5.90 o 
   2   8  11       11.08       10.47      5.20 o 
   3   8  11      226.61      227.70     12.50 o 
   4   8  11        9.36       14.70      6.69 o 
   5   8  11        4.37       10.58      6.08 o 
   6   8  11        2.88        3.40      6.47 o 
  -3   9  11       30.63       34.03      8.08 o 
  -2   9  11       39.45       51.53      8.47 o 
  -1   9  11        1.63        0.57      6.20 o 
   0   9  11       21.01       19.56      4.60 o 
   1   9  11      110.59      116.58      9.88 o 
   2   9  11        8.61       10.03      5.79 o 
   3   9  11        0.58        5.42      5.24 o 
   4   9  11        0.12        5.21      5.75 o 
   5   9  11       37.23       20.79      7.77 o 
   6   9  11        5.44        7.95      6.88 o 
  -3  10  11        0.00        6.48      6.48 o 
  -2  10  11        0.41        1.31      7.19 o 
  -1  10  11        0.33        0.00      5.71 o 
   0  10  11       13.48       21.15      4.47 o 
   1  10  11       29.28       31.45      7.28 o 
   2  10  11        0.32        6.84      5.17 o 
   3  10  11       19.13       24.63      7.46 o 
   4  10  11       15.35        4.42      7.79 o 
   5  10  11        1.69        6.84      6.84 o 
  -2  11  11        3.35        1.42      7.95 o 
  -1  11  11        1.57        4.66      6.94 o 
   0  11  11        1.59        1.07      7.74 o 
   1  11  11        3.16        5.74      6.22 o 
   2  11  11       11.20       11.42      7.74 o 
   3  11  11        2.52        3.45      6.89 o 
   4  11  11        0.01        2.88      6.32 o 
   0  12  11       15.24       12.33      5.79 o 
   1  12  11        3.99        9.33      6.56 o 
   2  12  11        3.17        9.18      5.89 o 
   3  12  11        6.32        4.86      6.74 o 
  -3  -7  12        2.90        8.76      6.49 o 
  -2  -7  12        0.12        0.57      5.43 o 
  -1  -7  12        0.18        4.31      6.54 o 
   0  -7  12        8.28        9.49      4.42 o 
   1  -7  12        2.49        0.00      6.27 o 
   2  -7  12        4.01        1.74      6.37 o 
  -4  -6  12        0.43        6.67      6.11 o 
  -3  -6  12        4.16        9.62      6.13 o 
  -2  -6  12        0.93        0.00      6.20 o 
  -1  -6  12       11.44        7.11      6.63 o 
   0  -6  12        2.63        2.65      5.62 o 
   1  -6  12       31.09       43.78      7.73 o 
   2  -6  12       22.25       13.57      7.34 o 
   3  -6  12        0.01        1.20      6.45 o 
  -4  -5  12       13.34        0.57      7.54 o 
  -3  -5  12        1.39        7.03      6.06 o 
  -2  -5  12       45.28       38.39      7.51 o 
  -1  -5  12        6.21        7.13      5.65 o 
   0  -5  12       94.00       82.23     16.93 o 
   1  -5  12       20.84       10.84      7.55 o 
   2  -5  12        2.46        2.17      6.39 o 
   3  -5  12        6.33       10.10      6.74 o 
   4  -5  12       22.65       29.11      7.86 o 
  -5  -4  12       36.40       33.97      7.99 o 
  -4  -4  12       50.00       57.54      9.33 o 
  -3  -4  12        0.03        1.00      6.42 o 
  -2  -4  12        1.22        1.44      5.56 o 
  -1  -4  12        5.29        4.90      5.35 o 
   0  -4  12        6.69        6.98      5.18 o 
   1  -4  12      162.08      164.72     12.26 o 
   2  -4  12      286.15      266.84     14.03 o 
   3  -4  12       23.94       14.02      8.18 o 
   4  -4  12       21.23       26.08      7.45 o 
   5  -4  12       63.51       48.19      9.39 o 
  -5  -3  12        2.19        3.87      7.05 o 
  -4  -3  12       45.26       45.67      8.12 o 
  -3  -3  12      477.32      452.83     17.75 o 
  -2  -3  12      229.48      217.97     11.95 o 
  -1  -3  12       26.44       25.29      6.18 o 
   0  -3  12      169.06      171.72      7.50 o 
   1  -3  12        0.54        2.24      5.85 o 
   2  -3  12       28.55       34.10      6.52 o 
   3  -3  12       48.98       42.81      8.82 o 
   4  -3  12      101.32       88.96     10.37 o 
   5  -3  12        0.48        1.14      6.60 o 
  -6  -2  12        0.34        9.09      9.09 o 
  -5  -2  12       88.80       70.97     10.65 o 
  -4  -2  12       13.02       12.85      7.20 o 
  -3  -2  12        1.14        0.99      6.43 o 
  -2  -2  12       22.21       24.24      6.46 o 
  -1  -2  12      127.98      115.65      9.28 o 
   0  -2  12      333.53      327.97      9.72 o 
   1  -2  12       93.65      103.46      8.24 o 
   2  -2  12        4.16        2.26      5.34 o 
   3  -2  12       12.33        1.48      6.82 o 
   4  -2  12        0.02       11.32      4.87 o 
   5  -2  12        0.38        8.71      6.60 o 
   6  -2  12        0.44       16.39      6.24 o 
  -6  -1  12        0.11        5.98      8.91 o 
  -5  -1  12        2.40        7.21      5.76 o 
  -4  -1  12       39.94       51.89      8.07 o 
  -3  -1  12        2.93        8.09      5.33 o 
  -2  -1  12       39.56       49.39      7.71 o 
  -1  -1  12      265.41      248.76     11.80 o 
   0  -1  12      113.04      132.12     19.78 o 
   1  -1  12       23.43       19.13      5.24 o 
   2  -1  12      169.26      180.56     11.47 o 
   3  -1  12        9.88       15.23      5.10 o 
   4  -1  12        2.84        4.22      5.86 o 
   5  -1  12        0.24        0.00      6.65 o 
   6  -1  12        2.30        9.28      5.76 o 
  -6   0  12        0.17        5.40      7.98 o 
  -5   0  12        0.01        9.29      6.36 o 
  -4   0  12        1.76        6.15      6.78 o 
  -3   0  12        0.93        0.47      6.31 o 
  -2   0  12       12.45        0.81      4.68 o 
  -1   0  12       29.18       29.61      5.58 o 
   0   0  12       10.83       18.27      6.45 o 
   1   0  12      125.32      132.75      8.70 o 
   2   0  12       45.12       47.04      6.34 o 
   3   0  12       15.37       20.07      5.93 o 
   4   0  12       17.79       18.02      6.91 o 
   5   0  12        1.57       10.41      5.27 o 
   6   0  12        4.89        4.40      7.13 o 
  -6   1  12        5.89       15.42      8.08 o 
  -5   1  12       16.54       14.06      9.79 o 
  -4   1  12        0.46        5.87      5.87 o 
  -3   1  12       77.65       69.22      7.92 o 
  -2   1  12        1.07        0.38      4.47 o 
  -1   1  12       77.67       93.43      6.63 o 
   0   1  12       13.94       13.24      3.13 o 
   1   1  12        9.60       18.25      4.05 o 
   2   1  12      283.42      316.04     13.02 o 
   3   1  12        2.30        1.76      5.54 o 
   4   1  12       19.83       30.60      6.87 o 
   5   1  12        3.28        6.86      6.38 o 
   6   1  12        0.40        4.46      6.92 o 
   7   1  12       11.54       14.30      9.10 o 
  -6   2  12       26.22       23.12     10.51 o 
  -5   2  12       52.81       65.49     10.29 o 
  -4   2  12       24.40       40.59      7.19 o 
  -3   2  12        5.00        0.47      5.98 o 
  -2   2  12      274.85      287.93     12.02 o 
  -1   2  12       53.28       61.91      5.55 o 
   0   2  12        1.12        6.37      2.53 o 
   1   2  12       36.09       33.21      5.64 o 
   2   2  12       24.49       21.18      5.54 o 
   3   2  12       11.49       12.82      5.26 o 
   4   2  12      156.96      158.03     11.61 o 
   5   2  12       12.88       13.04      7.46 o 
   6   2  12       19.26        5.14      8.37 o 
   7   2  12        4.13        0.71      8.76 o 
  -6   3  12       21.93       22.12     10.22 o 
  -5   3  12      147.52      167.21     14.28 o 
  -4   3  12      259.17      270.86     15.82 o 
  -3   3  12     1010.19     1026.79     25.03 o 
  -2   3  12       16.22        9.21      6.28 o 
  -1   3  12        6.13        5.92      3.96 o 
   0   3  12      127.07      124.16     19.90 o 
   1   3  12        2.92        2.41      4.13 o 
   2   3  12       32.30       31.42      5.41 o 
   3   3  12       10.24       10.97      5.61 o 
   4   3  12       43.25       42.25      7.29 o 
   5   3  12        0.07        0.55      6.50 o 
   6   3  12        2.74        7.70      6.44 o 
   7   3  12        0.77        9.89      7.23 o 
  -5   4  12        1.05        3.35      8.06 o 
  -4   4  12       12.04        4.55      8.02 o 
  -3   4  12      129.60      109.55     10.28 o 
  -2   4  12      498.69      477.09     16.42 o 
  -1   4  12      215.20      183.94     10.01 o 
   0   4  12       98.08      110.32      5.33 o 
   1   4  12      349.49      339.92     12.83 o 
   2   4  12       57.72       55.09      7.07 o 
   3   4  12       32.29       30.21      6.16 o 
   4   4  12      291.30      270.49     14.43 o 
   5   4  12       40.61       33.15      8.01 o 
   6   4  12        0.04        8.17      7.21 o 
   7   4  12        4.32        0.00      7.97 o 
  -5   5  12        0.79        4.72      6.85 o 
  -4   5  12       12.04       12.25      7.20 o 
  -3   5  12      229.27      229.79     13.93 o 
  -2   5  12      251.11      241.24     12.83 o 
  -1   5  12       21.58       26.77      5.10 o 
   0   5  12        7.96        7.52      3.05 o 
   1   5  12        6.60        2.49      4.73 o 
   2   5  12       20.83       24.72      5.10 o 
   3   5  12      218.67      212.16     12.00 o 
   4   5  12       23.35       21.83      7.54 o 
   5   5  12        5.83       10.24      6.49 o 
   6   5  12        9.41       20.59      6.61 o 
   7   5  12       21.12       29.78      8.77 o 
  -5   6  12        1.28        0.72      7.95 o 
  -4   6  12       17.53       10.97      7.33 o 
  -3   6  12       31.70       44.60      8.06 o 
  -2   6  12       14.01       13.12      7.32 o 
  -1   6  12       42.47       47.00      6.61 o 
   0   6  12      155.78      157.93     22.17 o 
   1   6  12       32.18       35.59      5.85 o 
   2   6  12        0.26        0.36      4.72 o 
   3   6  12      117.36       88.15      8.70 o 
   4   6  12       12.86       23.12      5.66 o 
   5   6  12       26.09       22.12      7.52 o 
   6   6  12        1.70       14.55      6.06 o 
   7   6  12        2.65        0.63      7.60 o 
  -4   7  12       28.04       25.26      8.03 o 
  -3   7  12       18.42       24.31      7.62 o 
  -2   7  12       52.94       46.36      8.14 o 
  -1   7  12      413.71      398.44     15.45 o 
   0   7  12      221.25      238.17     28.63 o 
   1   7  12        7.53        7.90      5.62 o 
   2   7  12       75.15       91.02      7.39 o 
   3   7  12       45.14       39.62      6.37 o 
   4   7  12        2.92        3.82      6.03 o 
   5   7  12       21.82       29.83      6.62 o 
   6   7  12       20.08       24.89      6.95 o 
  -4   8  12        1.14        0.71      8.03 o 
  -3   8  12        0.05        3.08      6.03 o 
  -2   8  12       62.22       66.00      8.37 o 
  -1   8  12        8.60        2.47      5.95 o 
   0   8  12      149.60      170.98      7.79 o 
   1   8  12      755.49      812.35     21.67 o 
   2   8  12       68.03       64.09      8.35 o 
   3   8  12        1.13       16.68      5.31 o 
   4   8  12        4.79        8.42      6.62 o 
   5   8  12        0.35        4.26      7.20 o 
   6   8  12        1.43        2.27      6.22 o 
  -3   9  12        4.76        9.42      6.84 o 
  -2   9  12        8.88        9.08      6.73 o 
  -1   9  12       76.34       59.45      8.68 o 
   0   9  12       24.57       17.72      6.23 o 
   1   9  12       13.60       11.82      6.49 o 
   2   9  12       37.67       36.95      7.62 o 
   3   9  12       32.07       26.31      7.66 o 
   4   9  12        2.88        1.58      5.89 o 
   5   9  12        0.06        6.70      6.70 o 
   6   9  12        0.12        0.00      6.03 o 
  -2  10  12        1.20        6.57      6.57 o 
  -1  10  12       13.32       16.39      7.67 o 
   0  10  12        5.21        6.67      8.93 o 
   1  10  12        4.94       11.49      5.79 o 
   2  10  12        4.22        3.15      6.25 o 
   3  10  12       42.43       32.51      8.05 o 
   4  10  12        1.06        8.24      5.76 o 
   5  10  12        0.50        5.81      5.81 o 
  -1  11  12        4.66        4.65      7.31 o 
   0  11  12        5.22        6.01      7.40 o 
   1  11  12        5.71        7.28      7.28 o 
   2  11  12        0.02        6.20      5.69 o 
   3  11  12        2.50        5.09      6.48 o 
   4  11  12        0.21        4.01      6.31 o 
   1  12  12        0.27        4.86      5.85 o 
   2  12  12        0.89        1.20      6.54 o 
  -1  -7  13        8.72       13.19      5.87 o 
   0  -7  13        5.91        0.75      4.48 o 
  -3  -6  13        3.50        7.21      7.21 o 
  -2  -6  13       14.01        7.09      6.56 o 
  -1  -6  13        0.75        0.00      5.88 o 
   0  -6  13       11.90        9.69      4.35 o 
   1  -6  13        1.24        5.65      6.52 o 
   2  -6  13       25.35       20.79      7.49 o 
  -4  -5  13        0.04        1.83      6.36 o 
  -3  -5  13        5.81        6.92      6.92 o 
  -2  -5  13        9.71        8.34      6.71 o 
  -1  -5  13       10.94       16.46      5.93 o 
   0  -5  13       14.42       18.19      4.73 o 
   1  -5  13        0.27        5.85      5.85 o 
   2  -5  13       17.78       20.62      6.98 o 
   3  -5  13        2.61        1.16      5.89 o 
  -4  -4  13        2.05        4.72      6.65 o 
  -3  -4  13       15.74       17.30      6.90 o 
  -2  -4  13        0.14        1.52      5.90 o 
  -1  -4  13        1.31        5.71      5.71 o 
   0  -4  13        0.99        1.12      3.65 o 
   1  -4  13        1.77        9.16      5.60 o 
   2  -4  13       65.81       81.52      9.38 o 
   3  -4  13       55.59       65.25      9.40 o 
   4  -4  13       51.95       50.49      9.57 o 
  -5  -3  13       30.52       32.79      9.01 o 
  -4  -3  13       20.47       28.20      7.97 o 
  -3  -3  13       15.95       10.47      8.03 o 
  -2  -3  13        0.83        9.99      5.66 o 
  -1  -3  13      284.20      304.16     13.23 o 
   0  -3  13       17.36       10.57      6.74 o 
   1  -3  13       12.43       17.90      6.25 o 
   2  -3  13      119.82      129.76     10.71 o 
   3  -3  13        2.62       14.03      6.07 o 
   4  -3  13       42.26       42.75      9.31 o 
   5  -3  13       71.94       76.43     10.79 o 
  -5  -2  13        8.89       10.62      7.41 o 
  -4  -2  13        0.64        6.40      6.60 o 
  -3  -2  13      266.80      269.47     14.38 o 
  -2  -2  13      359.22      344.74     15.76 o 
  -1  -2  13       85.50       92.82      8.87 o 
   0  -2  13       35.99       28.53      4.97 o 
   1  -2  13      127.84      132.53      9.96 o 
   2  -2  13       37.15       38.36      6.73 o 
   3  -2  13        0.33        2.60      5.87 o 
   4  -2  13        2.13        7.21      7.21 o 
   5  -2  13        0.00        1.17      6.38 o 
  -5  -1  13        4.09        0.67      7.33 o 
  -4  -1  13        4.84        0.59      6.38 o 
  -3  -1  13        0.08        5.06      4.94 o 
  -2  -1  13      166.84      191.52     11.21 o 
  -1  -1  13      137.02      133.14      9.88 o 
   0  -1  13      192.50      194.35      9.41 o 
   1  -1  13      299.80      310.81     13.95 o 
   2  -1  13        0.02        9.71      5.50 o 
   3  -1  13        1.31        0.00      6.31 o 
   4  -1  13        3.52        2.19      6.43 o 
   5  -1  13        2.85        2.35      6.81 o 
   6  -1  13        0.76        5.00      5.98 o 
  -5   0  13       12.59       21.86      6.94 o 
  -4   0  13        0.59        7.04      5.41 o 
  -3   0  13       18.78       18.10      7.00 o 
  -2   0  13       46.92       56.66      6.54 o 
  -1   0  13       15.25       10.50      5.43 o 
   0   0  13        3.64        6.44      5.00 o 
   1   0  13        0.29        4.51      6.22 o 
   2   0  13       13.45        9.72      5.68 o 
   3   0  13      170.58      158.37     11.79 o 
   4   0  13        6.64        4.83      6.42 o 
   5   0  13        0.20        6.98      6.98 o 
   6   0  13        6.41       10.14      8.19 o 
  -5   1  13       19.57       25.43      8.60 o 
  -4   1  13        0.81        1.78      5.08 o 
  -3   1  13      183.07      169.92     11.23 o 
  -2   1  13       17.15       18.08      5.67 o 
  -1   1  13        2.33        3.02      4.09 o 
   0   1  13        4.88        8.84      2.84 o 
   1   1  13        4.32        2.76      4.27 o 
   2   1  13       59.41       64.56      8.58 o 
   3   1  13       65.85       73.45      8.65 o 
   4   1  13        1.16        2.08      6.11 o 
   5   1  13       38.83       25.19      9.10 o 
   6   1  13        6.37        6.38      8.23 o 
  -5   2  13       25.34       15.87      8.43 o 
  -4   2  13       25.28       30.09      7.61 o 
  -3   2  13      209.76      187.67     12.40 o 
  -2   2  13       67.00       70.63      7.48 o 
  -1   2  13       38.75       33.84      5.91 o 
   0   2  13       28.87       25.31      4.30 o 
   1   2  13       31.66       42.86      5.44 o 
   2   2  13       69.65       82.65      7.88 o 
   3   2  13        9.51        5.01      5.68 o 
   4   2  13        0.03        1.55      6.11 o 
   5   2  13       26.09       24.25      7.66 o 
   6   2  13       33.68       24.39      9.61 o 
  -5   3  13       12.22       19.89      8.05 o 
  -4   3  13       17.03       31.22      7.89 o 
  -3   3  13      144.29      149.87     11.99 o 
  -2   3  13      640.95      644.67     18.97 o 
  -1   3  13      530.29      464.39     15.23 o 
   0   3  13        2.33        4.11      3.37 o 
   1   3  13      262.58      291.49     12.53 o 
   2   3  13        3.43        0.82      4.85 o 
   3   3  13      189.53      189.18     11.51 o 
   4   3  13       72.73       72.23      9.04 o 
   5   3  13       46.15       41.51      9.04 o 
   6   3  13        2.27        7.62      6.45 o 
   7   3  13        0.62        5.53      7.64 o 
  -5   4  13       16.44       10.31      9.30 o 
  -4   4  13       48.50       56.34      8.70 o 
  -3   4  13       20.98       15.69      6.80 o 
  -2   4  13      214.22      194.06     11.76 o 
  -1   4  13      259.59      243.14     11.38 o 
   0   4  13      141.60      147.66      9.71 o 
   1   4  13       95.21       83.83      7.86 o 
   2   4  13        8.92        9.10      4.73 o 
   3   4  13        0.62        8.77      5.27 o 
   4   4  13        3.74        6.89      6.77 o 
   5   4  13        8.77       11.15      6.17 o 
   6   4  13        0.52        2.53      6.79 o 
   7   4  13        0.18        6.07      7.86 o 
  -5   5  13        1.43        2.80      7.09 o 
  -4   5  13        5.51       18.12      4.71 o 
  -3   5  13        1.45        4.18      6.05 o 
  -2   5  13        1.16        0.48      5.32 o 
  -1   5  13       98.72       91.74      8.79 o 
   0   5  13       10.79       11.04      3.03 o 
   1   5  13      130.86      140.26      8.99 o 
   2   5  13       21.00       24.98      5.26 o 
   3   5  13       19.93       19.15      5.60 o 
   4   5  13        3.41        7.79      6.28 o 
   5   5  13        0.11        2.14      6.05 o 
   6   5  13        8.14        3.65      7.55 o 
   7   5  13        5.35        3.92      8.43 o 
  -5   6  13        1.11       13.42      7.19 o 
  -4   6  13       11.19       16.84      6.93 o 
  -3   6  13        0.97        4.89      5.19 o 
  -2   6  13       44.52       44.77      6.83 o 
  -1   6  13        8.85       12.05      5.28 o 
   0   6  13      219.28      201.99     12.49 o 
   1   6  13       29.68       33.92      5.69 o 
   2   6  13        2.17        0.41      4.75 o 
   3   6  13       48.17       46.88      7.01 o 
   4   6  13        5.39        3.85      5.83 o 
   5   6  13        8.48        4.79      6.05 o 
   6   6  13        0.03        4.08      6.41 o 
  -4   7  13        2.15        1.95      7.45 o 
  -3   7  13       12.17       22.01      5.88 o 
  -2   7  13        6.32        0.00      5.45 o 
  -1   7  13       60.35       58.03      7.86 o 
   0   7  13      248.80      232.80     20.67 o 
   1   7  13       55.76       50.77      6.82 o 
   2   7  13       13.57        5.90      5.79 o 
   3   7  13       51.43       69.60      7.43 o 
   4   7  13       10.45       20.41      5.95 o 
   5   7  13        0.01        0.52      5.65 o 
   6   7  13        1.43        5.66      7.07 o 
  -4   8  13        0.00        9.04      6.66 o 
  -3   8  13        5.66        6.24      6.93 o 
  -2   8  13        0.64        3.88      6.62 o 
  -1   8  13        2.76        2.98      5.31 o 
   0   8  13       89.10       75.42      7.67 o 
   1   8  13       15.39       18.74      7.11 o 
   2   8  13      128.48      130.28     10.18 o 
   3   8  13      200.34      171.14     12.44 o 
   4   8  13       38.05       40.80      7.50 o 
   5   8  13        5.62        2.62      6.22 o 
   6   8  13        4.41        2.80      7.22 o 
  -3   9  13        0.70        7.44      7.44 o 
  -2   9  13       18.45       26.75      7.51 o 
  -1   9  13        1.31        0.53      5.60 o 
   0   9  13      100.46       95.10      7.02 o 
   1   9  13       78.30       60.26      8.32 o 
   2   9  13        0.94        1.94      6.05 o 
   3   9  13        0.21        2.99      5.97 o 
   4   9  13       29.00       16.08      7.41 o 
   5   9  13       40.72       30.26      8.63 o 
  -2  10  13        0.02        7.21      7.21 o 
  -1  10  13        0.52        2.41      5.90 o 
   0  10  13        0.24        2.03      6.68 o 
   1  10  13        3.47       16.53      5.28 o 
   2  10  13        5.16        1.54      6.54 o 
   3  10  13       41.41       43.81      8.27 o 
   4  10  13       12.05       14.11      7.04 o 
   5  10  13       10.06       22.17      6.18 o 
  -1  11  13        9.26        0.66      8.19 o 
   0  11  13        0.44        0.93      4.37 o 
   1  11  13        2.00        7.87      5.71 o 
   2  11  13        1.48        1.66      6.74 o 
   3  11  13       10.14       24.02      6.88 o 
   4  11  13        0.02        1.13      6.24 o 
  -2  -6  14        5.45        1.65      6.17 o 
  -1  -6  14        1.64        5.40      6.50 o 
   0  -6  14        1.35        7.74      4.27 o 
   1  -6  14        5.26        2.30      6.02 o 
  -3  -5  14        0.08        2.30      6.51 o 
  -2  -5  14        2.50        3.21      4.95 o 
  -1  -5  14        9.88       19.19      5.71 o 
   0  -5  14       44.47       54.18     13.02 o 
   1  -5  14        0.00        6.31      6.31 o 
   2  -5  14        0.01        5.74      6.45 o 
   3  -5  14        0.89        0.58      6.88 o 
  -4  -4  14        1.76        7.30      7.02 o 
  -3  -4  14       33.28       34.23      7.53 o 
  -2  -4  14        3.72        6.80      5.70 o 
  -1  -4  14        5.40       14.39      5.30 o 
   0  -4  14        0.22        4.44      4.68 o 
   1  -4  14       14.31       11.76      6.78 o 
   2  -4  14        0.00        4.43      5.70 o 
   3  -4  14        9.33       12.64      6.37 o 
   4  -4  14        2.71        6.46      7.25 o 
  -4  -3  14        4.89        0.58      6.67 o 
  -3  -3  14       24.56       11.02      6.61 o 
  -2  -3  14        2.20        4.53      5.61 o 
  -1  -3  14       41.76       31.75      7.17 o 
   0  -3  14        1.46        3.19      4.19 o 
   1  -3  14        2.76        1.57      5.53 o 
   2  -3  14       30.33       29.96      7.69 o 
   3  -3  14       21.50       34.77      6.89 o 
   4  -3  14       48.86       51.96      9.37 o 
  -5  -2  14       26.73       21.64      8.96 o 
  -4  -2  14       59.43       55.83      8.57 o 
  -3  -2  14      108.01      116.88     10.83 o 
  -2  -2  14        0.80        6.59      6.59 o 
  -1  -2  14      174.30      146.92     11.30 o 
   0  -2  14      331.38      338.60     10.93 o 
   1  -2  14       14.33        9.80      6.72 o 
   2  -2  14        0.47        4.10      6.27 o 
   3  -2  14        1.08        6.03      6.03 o 
   4  -2  14       43.51       37.00      8.59 o 
   5  -2  14        2.95        3.60      7.70 o 
  -5  -1  14       20.83       33.72      8.28 o 
  -4  -1  14       58.78       48.16      9.35 o 
  -3  -1  14       41.65       46.11      7.71 o 
  -2  -1  14       30.31       20.93      7.06 o 
  -1  -1  14        0.15        6.42      6.42 o 
   0  -1  14       65.63       69.21     12.27 o 
   1  -1  14      286.30      318.17     15.08 o 
   2  -1  14      242.14      249.67     13.86 o 
   3  -1  14      107.84      112.53     10.18 o 
   4  -1  14        0.95        4.56      6.62 o 
   5  -1  14        0.12        6.74      6.74 o 
  -5   0  14       31.34       33.51      9.71 o 
  -4   0  14        1.48        6.13      5.94 o 
  -3   0  14       61.35       51.13      7.71 o 
  -2   0  14        9.53        5.61      5.49 o 
  -1   0  14       79.61       93.41      8.07 o 
   0   0  14       24.62       24.13      5.24 o 
   1   0  14      160.79      180.09     11.80 o 
   2   0  14        1.96        2.38      6.75 o 
   3   0  14      103.53       96.60     10.77 o 
   4   0  14       14.04        7.28      8.04 o 
   5   0  14       24.31       31.48      7.36 o 
   6   0  14        0.05        1.92      7.58 o 
  -5   1  14       23.57       15.52      8.91 o 
  -4   1  14        0.43        7.97      6.03 o 
  -3   1  14       11.76        6.38      6.90 o 
  -2   1  14       65.36       52.68      7.69 o 
  -1   1  14      103.75      108.88      8.28 o 
   0   1  14      120.25      127.07      6.29 o 
   1   1  14       61.52       66.41      7.14 o 
   2   1  14        2.74        1.79      5.94 o 
   3   1  14      204.01      195.30     12.96 o 
   4   1  14      100.83      120.26     11.36 o 
   5   1  14       15.65       19.21      6.91 o 
   6   1  14        3.23        8.70      8.70 o 
  -5   2  14        3.54       14.14      7.82 o 
  -4   2  14       75.51       70.03     10.18 o 
  -3   2  14      105.84       99.40      9.87 o 
  -2   2  14        4.87       11.93      5.03 o 
  -1   2  14       79.49       69.01      7.49 o 
   0   2  14        0.62        3.31      2.88 o 
   1   2  14       11.95        9.75      4.58 o 
   2   2  14       37.31       41.46      6.92 o 
   3   2  14       15.24       21.09      6.32 o 
   4   2  14       70.63       67.53      9.58 o 
   5   2  14       32.97       38.88      8.53 o 
   6   2  14        2.89        8.52      8.52 o 
  -5   3  14        0.08        1.41      6.62 o 
  -4   3  14       47.23       50.31      8.72 o 
  -3   3  14        6.92        6.37      6.43 o 
  -2   3  14        8.50       16.89      5.53 o 
  -1   3  14       15.70        8.91      6.12 o 
   0   3  14       78.40       84.22      5.30 o 
   1   3  14        4.73        4.74      4.81 o 
   2   3  14       45.40       38.55      7.33 o 
   3   3  14      315.35      322.25     14.80 o 
   4   3  14       27.18       15.54      7.85 o 
   5   3  14        0.24        4.62      7.17 o 
   6   3  14       21.02       34.78      7.28 o 
  -5   4  14        6.42       13.35      8.07 o 
  -4   4  14        7.09        8.58      6.26 o 
  -3   4  14      108.75       91.31     10.31 o 
  -2   4  14      155.55      149.45     11.23 o 
  -1   4  14      136.48      127.87     10.18 o 
   0   4  14      185.51      163.68     12.06 o 
   1   4  14       36.28       38.63      6.00 o 
   2   4  14       15.20       13.71      6.22 o 
   3   4  14       13.85       25.48      5.73 o 
   4   4  14       11.55        8.07      6.95 o 
   5   4  14        4.71        0.56      6.88 o 
   6   4  14        4.79        7.07      7.07 o 
  -5   5  14       12.46       10.56      7.21 o 
  -4   5  14        8.52       23.02      6.69 o 
  -3   5  14        6.19        5.40      5.70 o 
  -2   5  14        0.15        1.42      5.06 o 
  -1   5  14      334.85      326.89     13.51 o 
   0   5  14       33.89       32.13      4.39 o 
   1   5  14       55.41       60.69      6.57 o 
   2   5  14        0.01        2.50      5.28 o 
   3   5  14        5.01        0.89      6.49 o 
   4   5  14        2.49        5.44      5.44 o 
   5   5  14        0.02        4.40      6.08 o 
   6   5  14        2.00        6.57      7.04 o 
  -4   6  14        0.21        1.91      7.06 o 
  -3   6  14        4.99        6.18      6.73 o 
  -2   6  14        0.91        0.47      5.87 o 
  -1   6  14       31.12       29.52      5.95 o 
   0   6  14       55.37       57.52      7.50 o 
   1   6  14       38.23       43.59      6.61 o 
   2   6  14        6.74       10.91      4.72 o 
   3   6  14       45.34       44.07      6.72 o 
   4   6  14        0.06        8.33      4.92 o 
   5   6  14        9.65       10.16      5.45 o 
   6   6  14        8.06        4.05      7.21 o 
  -4   7  14        1.20       15.98      5.64 o 
  -3   7  14        0.31        1.21      6.09 o 
  -2   7  14        4.59        3.15      6.65 o 
  -1   7  14       80.09       73.67      8.97 o 
   0   7  14        0.00        4.03      4.03 o 
   1   7  14        5.75        8.73      5.46 o 
   2   7  14       94.51       98.02      8.33 o 
   3   7  14        7.58        5.05      5.73 o 
   4   7  14        1.23        3.45      5.88 o 
   5   7  14        0.13        6.33      5.63 o 
   6   7  14        0.34        1.67      6.80 o 
  -3   8  14        0.02        2.54      7.37 o 
  -2   8  14        1.33        6.18      5.81 o 
  -1   8  14       12.17       10.56      6.49 o 
   0   8  14       99.22       89.58      6.68 o 
   1   8  14      188.78      197.91     11.49 o 
   2   8  14       17.19        8.17      6.56 o 
   3   8  14       54.13       49.61      7.88 o 
   4   8  14       27.62       15.98      8.04 o 
   5   8  14        8.31       10.54      6.37 o 
   6   8  14        1.51        3.85      6.32 o 
  -2   9  14        0.34        1.83      6.76 o 
  -1   9  14        3.65        5.50      5.50 o 
   0   9  14       38.49       47.50      7.06 o 
   1   9  14       39.18       41.30      7.74 o 
   2   9  14        1.90        2.39      5.88 o 
   3   9  14      155.17      144.08     11.58 o 
   4   9  14        2.42        6.71      6.19 o 
   5   9  14       13.82       22.94      7.06 o 
  -2  10  14        2.51        8.23      8.23 o 
  -1  10  14        7.93        9.64      6.41 o 
   0  10  14        0.23        3.50      4.15 o 
   1  10  14        0.87        5.12      5.27 o 
   2  10  14       14.52       14.37      6.59 o 
   3  10  14        1.28        7.30      6.05 o 
   4  10  14        0.24        8.53      5.79 o 
   0  11  14        0.15        2.82      4.54 o 
   1  11  14        2.37        0.56      5.56 o 
   2  11  14        0.23        2.20      5.47 o 
   3  11  14        3.19       18.08      5.77 o 
  -2  -5  15        4.24        0.00      6.06 o 
  -1  -5  15        3.83        3.77      5.98 o 
   0  -5  15        6.57        1.73      4.51 o 
   1  -5  15        4.43        1.17      6.74 o 
  -3  -4  15       12.41        5.20      7.02 o 
  -2  -4  15        0.69        1.06      5.88 o 
  -1  -4  15       15.45       19.68      5.56 o 
   0  -4  15        7.49        1.68      4.72 o 
   1  -4  15       10.67        8.33      7.67 o 
   2  -4  15        5.83        5.71      6.36 o 
   3  -4  15        0.02        2.35      6.47 o 
  -4  -3  15       13.55        6.22      8.08 o 
  -3  -3  15       36.44       33.13      8.25 o 
  -2  -3  15        1.47        6.34      5.95 o 
  -1  -3  15        1.20        0.50      4.72 o 
   0  -3  15        1.46        3.60      9.10 o 
   1  -3  15       53.33       51.64      8.63 o 
   2  -3  15        1.56        2.78      5.76 o 
   3  -3  15        1.69        2.33      5.96 o 
   4  -3  15       46.13       46.27      8.84 o 
  -4  -2  15       15.43        6.88      8.37 o 
  -3  -2  15      166.10      165.20     12.70 o 
  -2  -2  15        3.47        4.62      5.42 o 
  -1  -2  15       53.27       56.51      7.54 o 
   0  -2  15       13.13        9.95      4.99 o 
   1  -2  15       16.45        7.28      6.98 o 
   2  -2  15       29.62       17.30      7.20 o 
   3  -2  15       15.28       15.31      7.15 o 
   4  -2  15        0.08        7.68      6.99 o 
  -4  -1  15        3.12       15.71      7.24 o 
  -3  -1  15       83.07       99.56     10.17 o 
  -2  -1  15       77.61       77.49      8.92 o 
  -1  -1  15      158.49      145.41     11.16 o 
   0  -1  15        4.10        6.09      4.31 o 
   1  -1  15        3.67        0.98      7.43 o 
   2  -1  15      100.16      118.34     11.31 o 
   3  -1  15       24.34       19.40      8.90 o 
   4  -1  15       13.21       21.18      6.92 o 
   5  -1  15        5.05        7.90      7.90 o 
  -5   0  15        1.04        7.86      7.86 o 
  -4   0  15        0.82        1.28      6.44 o 
  -3   0  15       15.58       15.66      6.09 o 
  -2   0  15       22.47       14.43      7.12 o 
  -1   0  15      125.02      117.72     10.09 o 
   0   0  15        1.54        3.49      3.94 o 
   1   0  15      168.04      203.00     12.04 o 
   2   0  15      144.66      156.76     11.64 o 
   3   0  15      171.33      201.84     13.39 o 
   4   0  15       18.36        9.27      8.34 o 
   5   0  15       17.26       15.39      7.69 o 
  -5   1  15       12.93        2.15      7.56 o 
  -4   1  15        2.14        5.72      6.69 o 
  -3   1  15        4.84        0.56      6.11 o 
  -2   1  15       28.49       34.95      7.14 o 
  -1   1  15        6.91        5.79      5.22 o 
   0   1  15       23.70       25.70      4.20 o 
   1   1  15        1.70        5.01      5.51 o 
   2   1  15       78.07       94.39      9.16 o 
   3   1  15      126.12      119.55     12.83 o 
   4   1  15       74.52       57.79     10.54 o 
   5   1  15       71.82       51.83      9.57 o 
   6   1  15        5.34        1.27      8.57 o 
  -5   2  15       11.60       22.21      9.01 o 
  -4   2  15       13.88       19.68      7.14 o 
  -3   2  15        2.40        4.48      6.76 o 
  -2   2  15       12.22        0.49      5.74 o 
  -1   2  15       41.37       31.35      6.34 o 
   0   2  15        0.80        1.47      3.49 o 
   1   2  15       11.64       15.71      5.21 o 
   2   2  15        0.90        5.18      5.18 o 
   3   2  15        1.91        0.51      5.90 o 
   4   2  15       53.85       61.61      8.89 o 
   5   2  15       18.57       12.61      7.85 o 
   6   2  15        3.85       14.68      7.29 o 
  -5   3  15        4.35       19.33      7.34 o 
  -4   3  15        6.33        0.63      7.77 o 
  -3   3  15       14.40       21.56      6.55 o 
  -2   3  15        9.14        1.44      6.45 o 
  -1   3  15       52.26       38.78      7.39 o 
   0   3  15       18.77       10.81      4.48 o 
   1   3  15       65.45       67.58      7.58 o 
   2   3  15       30.15       34.09      6.25 o 
   3   3  15        1.34        7.31      5.77 o 
   4   3  15       85.46       77.89      9.67 o 
   5   3  15        1.89       12.85      5.51 o 
   6   3  15        7.81        8.80      6.92 o 
  -4   4  15        2.29        3.14      5.78 o 
  -3   4  15       20.51       33.26      6.91 o 
  -2   4  15      146.88      141.04     11.07 o 
  -1   4  15      302.87      335.84     14.30 o 
   0   4  15      735.19      746.74     49.77 o 
   1   4  15        0.97        5.30      5.30 o 
   2   4  15       85.07       88.38      8.73 o 
   3   4  15       41.10       42.58      7.03 o 
   4   4  15        4.22       14.50      5.66 o 
   5   4  15        2.76        0.53      6.62 o 
   6   4  15        0.11        7.36      6.20 o 
  -4   5  15        2.55        8.95      6.32 o 
  -3   5  15        1.31        5.99      5.99 o 
  -2   5  15        1.85       10.30      4.72 o 
  -1   5  15       20.72       16.61      5.98 o 
   0   5  15      139.99      170.27      9.60 o 
   1   5  15      500.04      466.89     16.73 o 
   2   5  15      179.45      177.45     11.64 o 
   3   5  15      124.35      122.53     10.33 o 
   4   5  15       11.33       10.13      6.25 o 
   5   5  15        0.32        3.33      6.99 o 
   6   5  15        0.66        2.98      6.90 o 
  -4   6  15        4.49       14.28      6.12 o 
  -3   6  15        1.17        0.58      6.01 o 
  -2   6  15        1.64        3.53      5.79 o 
  -1   6  15       11.25       17.12      5.80 o 
   0   6  15       20.72       22.33      3.98 o 
   1   6  15       59.33       52.62      7.13 o 
   2   6  15        0.20        5.91      5.91 o 
   3   6  15       15.70        9.21      6.40 o 
   4   6  15       36.59       34.25      7.92 o 
   5   6  15       29.67       25.68      7.43 o 
   6   6  15       15.54        5.71      7.85 o 
  -3   7  15       28.28       28.85      8.47 o 
  -2   7  15        1.73        3.22      6.10 o 
  -1   7  15        0.03        5.41      5.41 o 
   0   7  15        0.85        2.00      4.10 o 
   1   7  15       35.69       30.24      5.20 o 
   2   7  15       50.36       56.41      7.42 o 
   3   7  15        0.60        8.84      5.11 o 
   4   7  15        2.49        3.92      5.63 o 
   5   7  15       14.97       19.41      6.18 o 
   6   7  15        4.54       13.77      6.07 o 
  -3   8  15       10.27        0.64      7.79 o 
  -2   8  15       16.48       14.22      6.70 o 
  -1   8  15        1.24        6.14      6.14 o 
   0   8  15        6.96        6.99      4.34 o 
   1   8  15        0.58        1.77      5.22 o 
   2   8  15       69.35       65.29      8.37 o 
   3   8  15       13.49        0.47      6.55 o 
   4   8  15       10.44        3.98      6.69 o 
   5   8  15        4.81       10.44      6.18 o 
  -2   9  15        0.01        7.21      7.21 o 
  -1   9  15        0.00        6.31      6.31 o 
   0   9  15       40.49       28.43      7.04 o 
   1   9  15       23.40       22.70      7.15 o 
   2   9  15        3.00        1.91      5.54 o 
   3   9  15       22.43       13.77      6.68 o 
   4   9  15       46.46       42.20      8.43 o 
   5   9  15       36.13       42.91      7.00 o 
  -1  10  15        0.86        7.77      5.51 o 
   0  10  15        0.95        2.79      4.15 o 
   1  10  15       14.20       19.66      6.81 o 
   2  10  15        2.70        8.60      5.54 o 
   3  10  15       40.46       26.67      8.95 o 
   4  10  15        4.67        8.37      6.09 o 
   1  11  15        0.19        3.77      5.76 o 
   2  11  15        1.20        1.58      6.20 o 
  -2  -4  16        1.45        9.99      5.64 o 
  -1  -4  16        3.46        3.23      5.40 o 
   0  -4  16        1.61        5.60      3.89 o 
   1  -4  16        0.18        5.14      5.99 o 
   2  -4  16        3.99        5.21      5.95 o 
  -3  -3  16        3.25        5.28      7.54 o 
  -2  -3  16        7.80        7.66      5.90 o 
  -1  -3  16        6.19        7.84      6.47 o 
   0  -3  16       14.34        5.10      8.45 o 
   1  -3  16        6.34        2.25      6.47 o 
   2  -3  16        2.80        2.90      6.47 o 
   3  -3  16        0.51        7.08      6.76 o 
  -3  -2  16        0.25        4.12      6.08 o 
  -2  -2  16       34.58       26.45      8.07 o 
  -1  -2  16       27.39       31.07      7.06 o 
   0  -2  16        3.40        1.50      4.14 o 
   1  -2  16       40.63       54.43      8.29 o 
   2  -2  16        0.14        0.58      5.84 o 
   3  -2  16        2.54        4.69      6.97 o 
   4  -2  16       46.69       31.17      8.88 o 
  -4  -1  16       18.64       17.33      7.93 o 
  -3  -1  16        0.16        3.52      6.38 o 
  -2  -1  16        2.60        7.99      6.57 o 
  -1  -1  16       41.00       25.33      7.86 o 
   0  -1  16       17.28       11.17      4.82 o 
   1  -1  16       56.12       65.26      8.80 o 
   2  -1  16       28.40       34.60      7.66 o 
   3  -1  16       25.67       21.86      9.35 o 
   4  -1  16       42.40       41.35      8.51 o 
  -4   0  16        1.48        0.67      6.17 o 
  -3   0  16        3.09        4.70      6.26 o 
  -2   0  16       26.44       14.18      6.37 o 
  -1   0  16       55.89       58.55      8.65 o 
   0   0  16        3.78        1.04      6.60 o 
   1   0  16       20.54       26.85      8.51 o 
   2   0  16        6.79        0.00      7.35 o 
   3   0  16       36.21       27.00      9.16 o 
   4   0  16       31.00       30.30      7.34 o 
   5   0  16       11.93       11.14      8.43 o 
  -4   1  16        0.12        7.79      5.98 o 
  -3   1  16       14.82        9.91      5.86 o 
  -2   1  16       27.05       22.38      7.02 o 
  -1   1  16       35.68       31.70      6.98 o 
   0   1  16       48.38       41.99      5.25 o 
   1   1  16       16.91       12.17      6.30 o 
   2   1  16        1.91        1.04      6.43 o 
   3   1  16        3.23        1.11      7.26 o 
   4   1  16        5.56        7.59      7.46 o 
   5   1  16       79.74       91.07     11.43 o 
  -4   2  16       26.65       21.51      8.38 o 
  -3   2  16        4.85        1.16      6.97 o 
  -2   2  16        0.39        8.73      4.67 o 
  -1   2  16       93.40       81.20      8.36 o 
   0   2  16        0.01        2.90      3.81 o 
   1   2  16        8.13        5.58      5.23 o 
   2   2  16       12.00        4.93      6.21 o 
   3   2  16        0.00        4.21      6.34 o 
   4   2  16       29.42       35.08      8.11 o 
   5   2  16       27.50       34.45      8.58 o 
  -4   3  16      103.40      115.01     12.19 o 
  -3   3  16        9.04       19.57      5.94 o 
  -2   3  16      208.00      195.66     12.31 o 
  -1   3  16       12.83        4.57      5.79 o 
   0   3  16       87.18       82.50      7.80 o 
   1   3  16      210.57      215.80     12.54 o 
   2   3  16        2.10        5.63      5.63 o 
   3   3  16        3.41        2.02      6.18 o 
   4   3  16       23.28        9.33      7.79 o 
   5   3  16       15.71       18.25      7.09 o 
  -4   4  16        0.96       11.65      8.25 o 
  -3   4  16        0.02        6.83      6.83 o 
  -2   4  16        7.59       13.74      5.50 o 
  -1   4  16        2.23        2.29      5.78 o 
   0   4  16      327.99      315.02     14.36 o 
   1   4  16      317.45      341.58     14.50 o 
   2   4  16       94.45      108.13      9.61 o 
   3   4  16        0.58        9.31      5.23 o 
   4   4  16        0.66        7.43      5.70 o 
   5   4  16        0.67        3.45      6.56 o 
  -4   5  16        1.22        5.21      6.63 o 
  -3   5  16       10.81       15.59      6.75 o 
  -2   5  16        5.46        5.10      6.23 o 
  -1   5  16        5.44        5.03      5.24 o 
   0   5  16       94.89       93.28      7.31 o 
   1   5  16       17.20       23.57      6.56 o 
   2   5  16      346.43      376.20     15.75 o 
   3   5  16      100.09      104.52     10.49 o 
   4   5  16       32.63       24.11      8.02 o 
   5   5  16        0.50        4.93      6.52 o 
  -3   6  16        0.28        3.54      6.45 o 
  -2   6  16       12.72       18.31      6.62 o 
  -1   6  16        0.00        4.21      5.20 o 
   0   6  16        0.09        0.21      3.17 o 
   1   6  16       59.79       62.07      7.49 o 
   2   6  16        2.59        3.55      5.43 o 
   3   6  16        1.27        4.23      5.08 o 
   4   6  16       12.17       11.04      7.02 o 
   5   6  16        5.24        5.32      5.78 o 
  -3   7  16        1.32        6.18      6.18 o 
  -2   7  16        4.98        1.10      5.89 o 
  -1   7  16      111.97      103.80      9.34 o 
   0   7  16       15.07       22.79      4.18 o 
   1   7  16        0.20        3.46      5.39 o 
   2   7  16        3.82        5.84      5.19 o 
   3   7  16       46.82       42.66      7.47 o 
   4   7  16        6.26        2.97      5.30 o 
   5   7  16        1.11        1.03      5.49 o 
  -2   8  16        7.50       10.33      6.30 o 
  -1   8  16       45.19       35.08      7.51 o 
   0   8  16       18.64       15.33      4.43 o 
   1   8  16       18.48       30.58      5.65 o 
   2   8  16        1.18        1.81      5.08 o 
   3   8  16        1.24        0.93      5.29 o 
   4   8  16        4.12        2.94      5.94 o 
   5   8  16        2.56        6.15      5.17 o 
  -1   9  16        3.73        8.84      5.70 o 
   0   9  16       12.07        4.40      4.31 o 
   1   9  16       17.91       16.46      5.73 o 
   2   9  16        5.03        0.48      5.68 o 
   3   9  16        4.02        4.89      5.17 o 
   4   9  16        8.45       11.01      5.85 o 
   0  10  16        0.03        5.69      3.87 o 
   1  10  16        0.06        1.49      5.62 o 
   2  10  16        7.06        4.97      5.25 o 
   3  10  16       10.03        8.04      6.34 o 
  -2  -3  17        5.39        3.35      6.14 o 
  -1  -3  17        3.14        0.55      5.79 o 
   0  -3  17        3.34        3.64      4.24 o 
   1  -3  17        2.08        0.00      5.96 o 
   2  -3  17        1.38        2.91      5.88 o 
  -3  -2  17        2.33        4.78      6.29 o 
  -2  -2  17        3.06       11.75      5.90 o 
  -1  -2  17        8.82        2.15      6.34 o 
   0  -2  17       12.40        9.09      4.39 o 
   1  -2  17        4.98       11.27      5.61 o 
   2  -2  17        1.33        3.47      6.81 o 
   3  -2  17       30.36       43.92      8.25 o 
  -3  -1  17        7.68       16.81      6.50 o 
  -2  -1  17        2.10        1.65      6.62 o 
  -1  -1  17        1.71        6.75      5.61 o 
   0  -1  17       32.03       41.91      5.73 o 
   1  -1  17       12.30        4.39      6.53 o 
   2  -1  17        4.88        4.00      7.48 o 
   3  -1  17        0.80        4.72      7.34 o 
   4  -1  17        3.55        2.39      7.29 o 
  -3   0  17        2.10        0.57      5.72 o 
  -2   0  17        0.47        0.56      5.59 o 
  -1   0  17       32.79       29.56      7.25 o 
   0   0  17       62.01       57.28      6.61 o 
   1   0  17        0.10        3.22      6.56 o 
   2   0  17       36.72       53.82      8.04 o 
   3   0  17       27.09       33.04      8.20 o 
   4   0  17       20.62       17.45      7.48 o 
  -4   1  17        8.47        9.90      8.48 o 
  -3   1  17        5.13        2.42      6.53 o 
  -2   1  17        7.68       15.21      6.06 o 
  -1   1  17        1.14        2.49      5.71 o 
   0   1  17       42.58       50.56      5.03 o 
   1   1  17       31.35       25.14      7.00 o 
   2   1  17        7.71        6.46      7.17 o 
   3   1  17       64.66       63.80      9.65 o 
   4   1  17       25.84       30.25      8.56 o 
  -4   2  17        0.42        4.65      6.32 o 
  -3   2  17        9.70       10.73      6.55 o 
  -2   2  17        5.78       15.62      4.69 o 
  -1   2  17        4.15        9.31      4.84 o 
   0   2  17        2.66        3.63      3.52 o 
   1   2  17       70.26       77.88      7.85 o 
   2   2  17        8.08        9.28      5.38 o 
   3   2  17      106.07      140.73     11.15 o 
   4   2  17       16.86       21.97      7.11 o 
   5   2  17       40.25       53.34      9.10 o 
  -4   3  17        1.77        5.91      8.34 o 
  -3   3  17       11.76       23.79      6.95 o 
  -2   3  17       21.02       25.53      5.83 o 
  -1   3  17        3.26        4.34      5.21 o 
   0   3  17        9.30       16.48      4.13 o 
   1   3  17        4.79       16.57      5.66 o 
   2   3  17       64.97       69.86      8.51 o 
   3   3  17       29.60       30.47      7.56 o 
   4   3  17        5.89        2.22      7.04 o 
   5   3  17        0.23        6.70      6.70 o 
  -3   4  17        1.41        2.99      6.60 o 
  -2   4  17        5.13        2.66      6.16 o 
  -1   4  17       25.52       27.61      6.75 o 
   0   4  17        3.72        2.28      4.00 o 
   1   4  17       30.20       26.06      6.87 o 
   2   4  17      150.47      140.36     11.14 o 
   3   4  17       11.05       14.63      6.29 o 
   4   4  17        5.07        9.11      5.87 o 
   5   4  17        5.93        2.82      7.20 o 
  -3   5  17       10.38        8.87      6.74 o 
  -2   5  17        2.79        6.35      5.48 o 
  -1   5  17       10.03        5.24      6.17 o 
   0   5  17       51.81       40.71      4.91 o 
   1   5  17        1.72        4.03      5.41 o 
   2   5  17       43.88       35.25      8.48 o 
   3   5  17       29.49       19.09      7.87 o 
   4   5  17      102.87      113.09     10.09 o 
   5   5  17       21.10       12.06      7.67 o 
  -3   6  17        6.17        1.21      6.47 o 
  -2   6  17        0.19        6.22      6.22 o 
  -1   6  17       33.08       35.68      7.11 o 
   0   6  17       14.17       11.04      3.57 o 
   1   6  17        0.26        4.84      5.29 o 
   2   6  17       54.46       60.60      7.51 o 
   3   6  17        9.74        6.21      6.31 o 
   4   6  17       16.40       12.57      7.62 o 
   5   6  17        7.74        6.84      6.22 o 
  -2   7  17        1.93        8.86      5.18 o 
  -1   7  17       29.58       18.89      7.11 o 
   0   7  17       10.10       10.85      3.45 o 
   1   7  17       11.78        5.34      5.95 o 
   2   7  17        0.33        1.82      5.81 o 
   3   7  17        6.28        1.40      5.75 o 
   4   7  17        1.62        1.95      6.00 o 
   5   7  17        6.56        1.52      5.92 o 
  -2   8  17        7.91       11.51      5.70 o 
  -1   8  17        9.93        5.17      6.21 o 
   0   8  17        7.45        4.34      3.62 o 
   1   8  17        0.02        3.16      4.44 o 
   2   8  17        1.83        5.14      5.14 o 
   3   8  17        1.80        5.42      5.42 o 
   4   8  17        2.47        5.55      5.55 o 
  -1   9  17       13.38       12.62      5.54 o 
   0   9  17        0.05        3.79      3.79 o 
   1   9  17        6.47        6.55      5.75 o 
   2   9  17        5.97        0.45      5.07 o 
   3   9  17       32.78       31.19      6.81 o 
  -1  -2  18        7.67        5.46      6.35 o 
   0  -2  18        0.85        2.61      6.19 o 
   1  -2  18        0.88        5.76      6.82 o 
   2  -2  18        2.35       12.94      5.49 o 
  -2  -1  18       21.60       12.51      6.78 o 
  -1  -1  18        0.04        6.05      6.05 o 
   0  -1  18        9.11        8.77      4.97 o 
   1  -1  18        1.37        0.55      5.75 o 
   2  -1  18        4.03        5.24      7.33 o 
   3  -1  18       17.09       14.29      6.82 o 
  -2   0  18        3.07        1.73      6.00 o 
  -1   0  18        0.13        6.19      6.19 o 
   0   0  18       88.67       81.82      7.14 o 
   1   0  18       73.19       67.12      9.51 o 
   2   0  18       29.48       33.19      8.14 o 
   3   0  18        2.05        5.89      6.73 o 
  -3   1  18        0.16        6.49      6.49 o 
  -2   1  18        5.91        1.69      6.26 o 
  -1   1  18       11.69       12.54      6.41 o 
   0   1  18       10.83       16.69      4.50 o 
   1   1  18        3.52        4.27      6.52 o 
   2   1  18       68.02       70.04      8.82 o 
   3   1  18        0.43        2.32      5.76 o 
   4   1  18        4.87        1.80      6.67 o 
  -3   2  18        3.03        6.70      6.47 o 
  -2   2  18        4.17        2.26      6.61 o 
  -1   2  18        9.31        4.58      5.11 o 
   0   2  18       13.16       17.57      5.24 o 
   1   2  18       31.62       41.76      7.19 o 
   2   2  18        0.00        3.76      6.29 o 
   3   2  18       12.43        1.68      7.46 o 
   4   2  18        7.99        1.75      7.23 o 
  -3   3  18       14.21        7.87      7.77 o 
  -2   3  18        0.00        6.05      6.32 o 
  -1   3  18        0.85        8.55      4.87 o 
   0   3  18       72.36       59.92      6.23 o 
   1   3  18       57.10       55.92      7.72 o 
   2   3  18       15.84       17.49      6.78 o 
   3   3  18        0.28        1.10      6.24 o 
   4   3  18       11.41        7.86      7.86 o 
  -3   4  18        1.54        1.21      6.96 o 
  -2   4  18        9.56       15.28      5.45 o 
  -1   4  18        5.99        7.90      4.82 o 
   0   4  18       10.16        6.90      3.74 o 
   1   4  18       35.98       28.56      7.36 o 
   2   4  18        0.73        5.46      5.67 o 
   3   4  18        0.53        7.23      5.28 o 
   4   4  18       11.54       13.06      6.08 o 
  -2   5  18        0.01        5.32      5.32 o 
  -1   5  18        3.91        1.51      5.20 o 
   0   5  18       54.05       47.39      5.13 o 
   1   5  18        0.95        7.82      4.76 o 
   2   5  18      153.81      137.33     10.38 o 
   3   5  18        4.38        3.48      6.25 o 
   4   5  18        0.26        7.15      7.15 o 
  -2   6  18       14.80       20.79      6.73 o 
  -1   6  18        1.79        2.00      5.62 o 
   0   6  18       20.37       10.44      7.35 o 
   1   6  18        2.23        4.08      4.73 o 
   2   6  18       21.50       26.94      6.50 o 
   3   6  18       29.95       23.68      6.99 o 
   4   6  18      113.48      108.17     10.15 o 
  -2   7  18       21.75       36.75      6.54 o 
  -1   7  18        1.29        6.03      6.03 o 
   0   7  18        6.08       10.34      4.02 o 
   1   7  18        0.36        3.59      4.63 o 
   2   7  18        3.31       10.99      4.79 o 
   3   7  18        0.16        2.38      4.88 o 
   4   7  18        0.00       12.70      5.41 o 
  -1   8  18       13.26       14.06      6.32 o 
   0   8  18        0.00        0.05      3.50 o 
   1   8  18        0.50        2.72      5.19 o 
   2   8  18        0.94        4.63      4.63 o 
   3   8  18        0.10        5.40      5.40 o 
   1   9  18        0.91        5.05      4.64 o 
   2   9  18        2.62       14.87      4.86 o 
   0  -1  19        1.92        9.09      4.18 o 
   1  -1  19        1.65        8.09      5.74 o 
  -1   0  19       15.87       21.81      7.31 o 
   0   0  19        3.98        4.48      5.48 o 
   1   0  19        4.54        8.18      8.18 o 
   2   0  19       58.10       84.48     10.59 o 
  -2   1  19        5.60       18.98      6.52 o 
  -1   1  19        0.47        4.28      6.12 o 
   0   1  19        0.11        0.83      3.99 o 
   1   1  19       49.04       39.80      9.40 o 
   2   1  19        0.06        1.73      7.02 o 
   3   1  19        1.13        0.58      6.71 o 
  -2   2  19        0.22        0.57      5.71 o 
  -1   2  19       13.39       11.62      6.67 o 
   0   2  19        0.10        2.94      4.01 o 
   1   2  19       12.69       16.00      6.68 o 
   2   2  19        1.09        3.85      6.43 o 
   3   2  19       21.11       22.18      8.17 o 
  -2   3  19        9.58        7.89      6.80 o 
  -1   3  19        0.11        5.63      5.63 o 
   0   3  19       27.38       36.62      4.97 o 
   1   3  19        0.89        5.66      5.14 o 
   2   3  19        2.43        0.52      5.69 o 
   3   3  19       25.97       18.64      8.36 o 
  -2   4  19        1.58        2.24      6.57 o 
  -1   4  19        5.19        9.19      4.96 o 
   0   4  19       10.68       17.65      5.28 o 
   1   4  19        0.24        0.50      5.08 o 
   2   4  19        8.51        9.63      5.72 o 
   3   4  19        8.38       13.11      5.36 o 
   4   4  19        3.28        1.60      7.23 o 
  -2   5  19        1.64        8.85      5.52 o 
  -1   5  19        6.67        6.56      5.12 o 
   0   5  19        2.60        4.72      4.49 o 
   1   5  19        7.15        2.35      5.31 o 
   2   5  19       45.37       48.19      7.60 o 
   3   5  19        2.36        0.00      5.92 o 
  -1   6  19       38.27       27.11      7.49 o 
   0   6  19        1.55        3.84      3.84 o 
   1   6  19        0.83        3.21      5.13 o 
   2   6  19       41.54       38.62      6.89 o 
   3   6  19        5.94        7.28      5.75 o 
   0   7  19        5.25        7.13     10.81 o 
   1   7  19        2.86        1.36      5.14 o 
   2   7  19       11.74       15.66      5.12 o 
   3   7  19        0.16        4.71      4.42 o 
   1   8  19        1.43        8.52      3.85 o 
   2   8  19        0.22        4.71      4.71 o 
   0   1  20        0.02        0.08      3.97 o 
   1   1  20        1.22        1.12      6.84 o 
   0   2  20       24.20       31.49      4.74 o 
   1   2  20       18.54       10.89      7.73 o 
   2   2  20        0.17        0.55      6.11 o 
  -1   3  20       12.17        2.62      6.05 o 
   0   3  20        3.21        1.54      3.85 o 
   1   3  20       14.96       11.52      6.35 o 
   2   3  20        9.18       12.92      6.56 o 
  -1   4  20        5.35        3.12      5.41 o 
   0   4  20        0.39        2.29      5.88 o 
   1   4  20        1.28        5.01      5.95 o 
   2   4  20        1.77        2.57      5.17 o 
   0   5  20        8.38        8.01     10.61 o 
   1   5  20        8.58       10.57      5.75 o 
   2   5  20        0.15        2.98      5.55 o 
   0   6  20        5.11        6.59      3.50 o 
   1   6  20       11.00       11.14      5.70 o 
   2   6  20        2.66        6.62      5.34 o 
                                                 
